# Supplementary material for: Optical fibre taper-enabled waveguide photoactuators
Source: Nat Commun. 2022 Jan 18;13:363. doi: 10.1038/s41467-022-28021-4 (PMC8766484; doi:10.1038/s41467-022-28021-4)
Supplement: Supplementary file 20 — Source Data [file 41467_2022_28021_MOESM20_ESM.xlsx]

## Sheet: Figure 1c
wavelength (nm)	Cross section (nm2)
	scattering	absorption	extinction
900	16.322	75.5927	91.9147
898.559	16.5182	76.3243	92.8425
897.123	16.7175	77.0693	93.7868
895.692	16.9198	77.825	94.7448
894.265	17.1251	78.5886	95.7137
892.843	17.3333	79.3581	96.6914
891.425	17.5443	80.1324	97.6767
890.012	17.7582	80.9119	98.6701
888.603	17.9748	81.6981	99.6729
887.199	18.1943	82.4935	100.688
885.799	18.4166	83.3008	101.717
884.403	18.6419	84.1227	102.765
883.012	18.8702	84.9611	103.831
881.625	19.1017	85.8171	104.919
880.243	19.3365	86.6905	106.027
878.865	19.5749	87.58	107.155
877.491	19.8172	88.4837	108.301
876.122	20.0635	89.3996	109.463
874.757	20.3143	90.3258	110.64
873.396	20.5697	91.2614	111.831
872.039	20.83	92.2061	113.036
870.686	21.0952	93.1611	114.256
869.338	21.3656	94.1281	115.494
867.994	21.6412	95.1092	116.75
866.654	21.9219	96.1068	118.029
865.318	22.2078	97.1226	119.33
863.986	22.4988	98.1574	120.656
862.658	22.7948	99.2111	122.006
861.335	23.0959	100.283	123.379
860.015	23.4021	101.37	124.772
858.7	23.7133	102.472	126.185
857.388	24.0298	103.586	127.616
856.081	24.3514	104.712	129.063
854.777	24.6784	105.849	130.527
853.478	25.0107	107	132.011
852.182	25.3483	108.166	133.514
850.89	25.6911	109.35	135.041
849.603	26.0388	110.556	136.595
848.319	26.3914	111.787	138.178
847.039	26.7485	113.044	139.792
845.763	27.1099	114.327	141.437
844.49	27.4753	115.636	143.111
843.222	27.8447	116.97	144.815
841.957	28.2178	118.326	146.544
840.696	28.5948	119.701	148.296
839.439	28.9758	121.093	150.069
838.186	29.3611	122.501	151.862
836.936	29.751	123.927	153.678
835.69	30.146	125.37	155.516
834.448	30.5466	126.834	157.381
833.21	30.9533	128.322	159.275
831.975	31.3666	129.838	161.205
830.744	31.7869	131.384	163.171
829.516	32.2148	132.963	165.178
828.292	32.6506	134.575	167.226
827.072	33.0948	136.22	169.315
825.855	33.5476	137.897	171.445
824.642	34.0093	139.605	173.614
823.432	34.4803	141.34	175.82
822.226	34.9607	143.103	178.064
821.024	35.4507	144.893	180.344
819.825	35.9505	146.711	182.661
818.629	36.4601	148.559	185.019
817.437	36.9796	150.441	187.421
816.249	37.5089	152.361	189.87
815.064	38.0479	154.32	192.368
813.882	38.5966	156.321	194.918
812.704	39.1548	158.367	197.522
811.529	39.7224	160.455	200.177
810.357	40.2994	162.587	202.886
809.189	40.8858	164.759	205.645
808.024	41.4815	166.969	208.451
806.863	42.0867	169.217	211.304
805.705	42.7014	171.502	214.203
804.55	43.3258	173.823	217.149
803.399	43.9602	176.185	220.145
802.251	44.6046	178.59	223.195
801.106	45.2594	181.042	226.301
799.964	45.9245	183.546	229.47
798.826	46.6003	186.106	232.706
797.691	47.2869	188.725	236.012
796.559	47.9845	191.405	239.389
795.43	48.6933	194.145	242.838
794.305	49.4137	196.945	246.359
793.183	50.1458	199.802	249.948
792.063	50.8902	202.716	253.606
790.948	51.6471	205.685	257.332
789.835	52.4168	208.709	261.126
788.725	53.1997	211.789	264.989
787.618	53.9961	214.929	268.925
786.515	54.8062	218.133	272.939
785.414	55.6302	221.406	277.036
784.317	56.4682	224.753	281.221
783.223	57.3203	228.179	285.499
782.132	58.1866	231.687	289.874
781.043	59.0674	235.28	294.347
779.958	59.9629	238.958	298.921
778.876	60.8735	242.721	303.594
777.797	61.7995	246.568	308.368
776.721	62.7414	250.499	313.24
775.648	63.6999	254.513	318.213
774.577	64.6755	258.612	323.288
773.51	65.6686	262.799	328.468
772.446	66.68	267.079	333.759
771.384	67.7099	271.457	339.167
770.326	68.7589	275.939	344.698
769.27	69.8274	280.533	350.36
768.218	70.9158	285.243	356.159
767.168	72.0247	290.073	362.098
766.121	73.1547	295.027	368.182
765.077	74.3067	300.107	374.414
764.035	75.4818	305.312	380.794
762.997	76.6813	310.644	387.325
761.961	77.9068	316.104	394.011
760.928	79.16	321.694	400.854
759.898	80.4426	327.418	407.861
758.871	81.7565	333.282	415.038
757.847	83.1034	339.292	422.395
756.825	84.4852	345.458	429.943
755.806	85.9034	351.787	437.69
754.79	87.3594	358.289	445.648
753.776	88.8544	364.97	453.824
752.766	90.3898	371.836	462.226
751.758	91.9665	378.893	470.86
750.752	93.5857	386.142	479.728
749.75	95.2483	393.588	488.836
748.75	96.9556	401.233	498.189
747.752	98.7086	409.08	507.789
746.758	100.508	417.135	517.643
745.766	102.356	425.406	527.762
744.776	104.254	433.903	538.157
743.789	106.201	442.636	548.837
742.805	108.201	451.619	559.82
741.824	110.254	460.865	571.119
740.845	112.361	470.389	582.75
739.868	114.526	480.201	594.727
738.894	116.749	490.313	607.062
737.923	119.034	500.734	619.768
736.954	121.385	511.474	632.859
735.988	123.804	522.539	646.343
735.025	126.297	533.939	660.236
734.063	128.868	545.684	674.552
733.105	131.523	557.785	689.308
732.149	134.267	570.256	704.523
731.195	137.105	583.114	720.219
730.244	140.042	596.378	736.42
729.295	143.084	610.067	753.151
728.349	146.235	624.203	770.438
727.405	149.499	638.806	788.305
726.464	152.88	653.895	806.775
725.525	156.382	669.489	825.871
724.589	160.008	685.607	845.615
723.655	163.762	702.265	866.027
722.723	167.648	719.481	887.129
721.794	171.67	737.276	908.946
720.867	175.832	755.671	931.503
719.942	180.139	774.69	954.829
719.02	184.597	794.363	978.96
718.1	189.211	814.721	1003.93
717.183	193.986	835.797	1029.78
716.268	198.929	857.629	1056.56
715.355	204.046	880.255	1084.3
714.445	209.341	903.712	1113.05
713.537	214.823	928.038	1142.86
712.631	220.497	953.273	1173.77
711.727	226.37	979.453	1205.82
710.826	232.449	1006.62	1239.07
709.927	238.743	1034.82	1273.56
709.031	245.258	1064.08	1309.34
708.136	252.005	1094.48	1346.48
707.244	258.992	1126.05	1385.04
706.354	266.229	1158.85	1425.08
705.467	273.728	1192.97	1466.7
704.581	281.499	1228.46	1509.96
703.698	289.553	1265.39	1554.94
702.817	297.903	1303.86	1601.76
701.938	306.56	1343.93	1650.49
701.062	315.539	1385.69	1701.23
700.187	324.852	1429.23	1754.08
699.315	334.514	1474.62	1809.13
698.445	344.542	1521.98	1866.52
697.577	354.951	1571.38	1926.33
696.711	365.759	1622.95	1988.71
695.848	376.986	1676.8	2053.79
694.986	388.651	1733.05	2121.7
694.127	400.775	1791.84	2192.61
693.27	413.381	1853.32	2266.7
692.414	426.49	1917.65	2344.14
691.561	440.129	1984.99	2425.12
690.711	454.321	2055.51	2509.83
689.862	469.096	2129.41	2598.51
689.015	484.481	2206.86	2691.34
688.17	500.508	2288.07	2788.58
687.328	517.212	2373.25	2890.46
686.487	534.629	2462.62	2997.25
685.649	552.801	2556.43	3109.23
684.812	571.769	2654.92	3226.69
683.978	591.58	2758.36	3349.94
683.146	612.282	2867.06	3479.34
682.315	633.927	2981.31	3615.24
681.487	656.568	3101.46	3758.03
680.661	680.259	3227.85	3908.11
679.837	705.057	3360.83	4065.89
679.014	731.019	3500.79	4231.81
678.194	758.204	3648.12	4406.32
677.376	786.673	3803.22	4589.89
676.559	816.487	3966.49	4782.98
675.745	847.71	4138.38	4986.09
674.932	880.404	4319.31	5199.71
674.122	914.635	4509.72	5424.35
673.313	950.467	4710.06	5660.53
672.507	987.961	4920.79	5908.75
671.702	1027.18	5142.36	6169.54
670.899	1068.17	5375.2	6443.37
670.098	1110.97	5619.71	6730.68
669.3	1155.64	5876.26	7031.9
668.503	1202.17	6145.17	7347.34
667.707	1250.59	6426.67	7677.26
666.914	1300.87	6720.9	8021.77
666.123	1352.98	7027.89	8380.87
665.333	1406.84	7347.51	8754.35
664.546	1462.37	7679.48	9141.85
663.76	1519.44	8023.31	9542.75
662.976	1577.86	8378.31	9956.17
662.194	1637.44	8743.52	10381
661.414	1697.9	9117.66	10815.6
660.635	1758.92	9499.17	11258.1
659.859	1820.13	9886.12	11706.2
659.084	1881.1	10276.2	12157.3
658.311	1941.31	10666.6	12607.9
657.54	2000.21	11054.4	13054.6
656.771	2057.2	11436.1	13493.3
656.004	2111.61	11807.7	13919.3
655.238	2162.76	12165.3	14328.1
654.474	2209.94	12504.6	14714.5
653.712	2252.45	12821.3	15073.8
652.951	2289.63	13111	15400.6
652.193	2320.84	13369.6	15690.4
651.436	2345.55	13593.4	15939
650.681	2363.29	13779.1	16142.4
649.928	2373.73	13924	16297.7
649.176	2376.67	14026	16402.7
648.426	2372.02	14084	16456
647.678	2359.86	14097.6	16457.5
646.932	2340.4	14067.1	16407.5
646.187	2313.97	13994	16308
645.444	2281.04	13880.2	16161.2
644.703	2242.15	13728.2	15970.4
643.963	2197.94	13541.4	15739.3
643.225	2149.08	13323.3	15472.4
642.489	2096.27	13077.8	15174.1
641.755	2040.24	12808.7	14848.9
641.022	1981.69	12520.2	14501.9
640.291	1921.27	12216	14137.3
639.561	1859.62	11900	13759.6
638.834	1797.3	11575.5	13372.8
638.107	1734.81	11245.8	12980.6
637.383	1672.61	10913.6	12586.2
636.66	1611.07	10581.4	12192.5
635.939	1550.53	10251.4	11801.9
635.219	1491.23	9925.47	11416.7
634.501	1433.4	9605.08	11038.5
633.785	1377.2	9291.51	10668.7
633.07	1322.77	8985.76	10308.5
632.357	1270.19	8688.64	9958.83
631.646	1219.52	8400.72	9620.24
630.936	1170.81	8122.41	9293.22
630.227	1124.06	7853.99	8978.05
629.521	1079.27	7595.57	8674.84
628.815	1036.4	7347.18	8383.58
628.112	995.428	7108.75	8104.18
627.41	956.303	6880.14	7836.44
626.709	918.971	6661.15	7580.12
626.011	883.37	6451.55	7334.92
625.313	849.437	6251.06	7100.5
624.618	817.107	6059.4	6876.51
623.923	786.314	5876.24	6662.55
623.231	756.993	5701.29	6458.28
622.54	729.079	5534.21	6263.29
621.85	702.509	5374.68	6077.19
621.162	677.222	5222.37	5899.59
620.475	653.158	5076.93	5730.09
619.79	630.258	4938.05	5568.31
619.107	608.465	4805.4	5413.86
618.425	587.723	4678.64	5266.36
617.744	567.977	4557.47	5125.45
617.065	549.176	4441.58	4990.76
616.388	531.268	4330.67	4861.94
615.712	514.204	4224.48	4738.68
615.037	497.937	4122.73	4620.67
614.364	482.423	4025.16	4507.58
613.692	467.619	3931.55	4399.17
613.022	453.483	3841.66	4295.14
612.353	439.978	3755.28	4195.26
611.686	427.066	3672.19	4099.26
611.02	414.712	3592.21	4006.92
610.356	402.88	3515.13	3918.01
609.693	391.539	3440.78	3832.32
609.032	380.658	3368.99	3749.65
608.372	370.207	3299.61	3669.82
607.713	360.158	3232.48	3592.64
607.056	350.486	3167.48	3517.97
606.4	341.166	3104.49	3445.66
605.746	332.177	3043.41	3375.59
605.093	323.499	2984.16	3307.66
604.441	315.115	2926.65	3241.76
603.791	307.007	2870.81	3177.82
603.143	299.163	2816.58	3115.74
602.495	291.568	2763.91	3055.48
601.849	284.21	2712.75	2996.96
601.205	277.079	2663.03	2940.11
600.562	270.164	2614.73	2884.89
599.92	263.455	2567.79	2831.24
599.279	256.944	2522.18	2779.12
598.64	250.623	2477.85	2728.47
598.003	244.483	2434.78	2679.26
597.366	238.519	2392.93	2631.45
596.731	232.724	2352.27	2584.99
596.098	227.093	2312.79	2539.88
595.465	221.622	2274.46	2496.08
594.834	216.306	2237.25	2453.56
594.205	211.143	2201.14	2412.28
593.577	206.128	2166.1	2372.23
592.95	201.259	2132.11	2333.37
592.324	196.531	2099.13	2295.66
591.7	191.943	2067.14	2259.08
591.077	187.489	2036.09	2223.58
590.455	183.166	2005.97	2189.14
589.835	178.971	1976.73	2155.7
589.215	174.899	1948.36	2123.26
588.598	170.948	1920.83	2091.78
587.981	167.112	1894.11	2061.22
587.366	163.389	1868.18	2031.57
586.752	159.776	1843.02	2002.8
586.139	156.268	1818.61	1974.88
585.528	152.865	1794.93	1947.8
584.918	149.561	1771.95	1921.51
584.309	146.355	1749.64	1895.99
583.702	143.243	1728	1871.24
583.095	140.221	1706.98	1847.2
582.49	137.287	1686.56	1823.85
581.886	134.436	1666.73	1801.17
581.284	131.666	1647.45	1779.12
580.683	128.972	1628.71	1757.68
580.083	126.352	1610.5	1736.85
579.484	123.803	1592.79	1716.59
578.886	121.321	1575.57	1696.89
578.29	118.903	1558.84	1677.74
577.695	116.549	1542.57	1659.12
577.101	114.254	1526.76	1641.01
576.508	112.017	1511.38	1623.4
575.917	109.836	1496.43	1606.27
575.327	107.709	1481.88	1589.59
574.738	105.633	1467.71	1573.34
574.15	103.606	1453.91	1557.52
573.563	101.628	1440.45	1542.08
572.978	99.6947	1427.33	1527.02
572.394	97.8059	1414.53	1512.34
571.811	95.9596	1402.04	1498
571.229	94.1546	1389.85	1484
570.648	92.3899	1377.95	1470.34
570.069	90.6646	1366.35	1457.01
569.49	88.9779	1355.04	1444.02
568.913	87.3292	1344.01	1431.34
568.337	85.7179	1333.25	1418.97
567.762	84.1433	1322.76	1406.9
567.189	82.6049	1312.53	1395.13
566.616	81.1018	1302.54	1383.64
566.045	79.6331	1292.79	1372.42
565.475	78.198	1283.26	1361.46
564.906	76.7956	1273.95	1350.75
564.338	75.425	1264.84	1340.27
563.771	74.0854	1255.94	1330.03
563.205	72.7759	1247.24	1320.02
562.641	71.4959	1238.74	1310.24
562.078	70.2449	1230.43	1300.67
561.515	69.0222	1222.32	1291.34
560.954	67.8275	1214.4	1282.23
560.394	66.6601	1206.67	1273.33
559.835	65.5196	1199.14	1264.66
559.278	64.4052	1191.79	1256.2
558.721	63.3165	1184.62	1247.94
558.166	62.2525	1177.62	1239.87
557.611	61.2125	1170.79	1232
557.058	60.1958	1164.13	1224.33
556.506	59.2016	1157.62	1216.82
555.954	58.2292	1151.28	1209.51
555.404	57.2782	1145.09	1202.37
554.855	56.3479	1139.05	1195.4
554.308	55.438	1133.18	1188.62
553.761	54.5481	1127.45	1182
553.215	53.6779	1121.89	1175.57
552.67	52.8271	1116.47	1169.3
552.127	51.9954	1111.2	1163.2
551.584	51.1822	1106.08	1157.26
551.043	50.3871	1101.1	1151.49
550.503	49.6095	1096.26	1145.87
549.963	48.849	1091.55	1140.4
549.425	48.105	1086.97	1135.08
548.888	47.3769	1082.52	1129.9
548.352	46.6644	1078.2	1124.86
547.817	45.967	1074	1119.97
547.282	45.2846	1069.94	1115.22
546.749	44.6169	1065.99	1110.61
546.217	43.9639	1062.17	1106.13
545.687	43.3255	1058.47	1101.8
545.157	42.7016	1054.9	1097.6
544.628	42.0922	1051.44	1093.53
544.1	41.4971	1048.09	1089.59
543.573	40.916	1044.85	1085.77
543.047	40.3488	1041.71	1082.06
542.522	39.7951	1038.68	1078.48
541.999	39.2547	1035.74	1074.99
541.476	38.7272	1032.89	1071.62
540.954	38.2122	1030.14	1068.35
540.433	37.7096	1027.49	1065.2
539.913	37.2191	1024.92	1062.14
539.395	36.7405	1022.45	1059.19
538.877	36.2736	1020.07	1056.34
538.36	35.8182	1017.78	1053.6
537.844	35.3741	1015.57	1050.94
537.33	34.941	1013.45	1048.39
536.816	34.5186	1011.4	1045.92
536.303	34.1065	1009.42	1043.53
535.791	33.7044	1007.52	1041.22
535.28	33.3117	1005.67	1038.98
534.77	32.9281	1003.89	1036.82
534.261	32.5532	1002.17	1034.72
533.753	32.1865	1000.51	1032.7
533.246	31.8279	998.916	1030.74
532.74	31.4769	997.379	1028.86
532.235	31.1335	995.904	1027.04
531.731	30.7973	994.489	1025.29
531.228	30.4681	993.132	1023.6
530.726	30.1459	991.83	1021.98
530.224	29.8302	990.578	1020.41
529.724	29.5208	989.371	1018.89
529.225	29.2174	988.203	1017.42
528.726	28.9197	987.069	1015.99
528.229	28.6273	985.965	1014.59
527.732	28.3398	984.887	1013.23
527.236	28.057	983.835	1011.89
526.742	27.7788	982.809	1010.59
526.248	27.5048	981.808	1009.31
525.755	27.2351	980.835	1008.07
525.263	26.9695	979.891	1006.86
524.772	26.7081	978.977	1005.69
524.282	26.4508	978.091	1004.54
523.793	26.1975	977.233	1003.43
523.305	25.9483	976.399	1002.35
522.817	25.7029	975.585	1001.29
522.331	25.4612	974.788	1000.25
521.845	25.223	974.003	999.226
521.361	24.9882	973.227	998.215
520.877	24.7565	972.457	997.213
520.394	24.5278	971.693	996.221
519.912	24.3021	970.935	995.237
519.431	24.0791	970.185	994.264
518.951	23.8591	969.445	993.304
518.471	23.6419	968.717	992.359
517.993	23.4277	968.004	991.432
517.516	23.2165	967.306	990.523
517.039	23.0084	966.623	989.631
516.563	22.8034	965.956	988.759
516.088	22.6015	965.302	987.904
515.614	22.4025	964.659	987.062
515.141	22.2064	964.025	986.231
514.669	22.013	963.399	985.412
514.197	21.8222	962.779	984.601
513.727	21.634	962.166	983.8
513.257	21.4482	961.56	983.008
512.788	21.265	960.964	982.229
512.32	21.0844	960.381	981.465
511.853	20.9063	959.811	980.717
511.387	20.731	959.259	979.99
510.922	20.5586	958.725	979.284
510.457	20.389	958.21	978.599
509.993	20.2224	957.713	977.935
509.53	20.0587	957.234	977.293
509.068	19.8979	956.773	976.671
508.607	19.7399	956.327	976.067
508.147	19.5848	955.896	975.481
507.687	19.4323	955.481	974.913
507.228	19.2825	955.083	974.365
506.77	19.1353	954.703	973.838
506.313	18.9909	954.345	973.336
505.857	18.8493	954.01	972.859
505.402	18.7107	953.702	972.413
504.947	18.5751	953.421	971.996
504.493	18.4427	953.17	971.613
504.04	18.3135	952.948	971.261
503.588	18.1877	952.755	970.943
503.137	18.0652	952.589	970.654
502.686	17.9459	952.449	970.395
502.237	17.8299	952.333	970.163
501.788	17.717	952.241	969.958
501.34	17.6071	952.173	969.78
500.892	17.5003	952.13	969.63
500.446	17.3965	952.112	969.509
500	17.2957	952.124	969.42

## Sheet: Figure 2b
temperature (℃)	bending angle (°）
	simulated data	experimental data
20	0	0
28	32.4971	33
35	60.9587	76
49	117.966	135
60	163.373	172
71	208.141	206
80	244.568	246
90	283.401

## Sheet: Figure 2d
power (mW)	temperature (℃)
	PDMS/AuNR-GO	PDMS/AuNR	PDMS/GO	PDMS
0	23.3	23.3	23.3	23.3
4.59	34.4	30.2	27.3	24.6
4.743	35.1	30.5	28.2	25.5
6.5331	39.6	33.3	30.2	25.9
9.2565	40.6	35.5	32.4	27
10.8477	45.4	40.1	35.4	27.6
16.5546	55.2	46.3	40.4	29.2
23.0877	62.5	55.3	45.7	30.8
31.671	71.8	66.8	51.8	32.9
44.7831	83.4	78.9	59	35.2
55.284	102.3	89.8	70.6	39.1
82.926	122.1	112.4	84.4	44.3
105.366	148.8	138.4	100.1	50
150.042	170.2	158.2	118.3	59.2
--	192.5	180.5	136	66.7
--	--	--	--	--
--	--	--	--	--
--	--	--	--	--
--	--	--		--
--
--

## Sheet: Figure 3c
time (s)	bending angle (°）
0	0
0.01	1
0.05	5
0.1	11
0.15	23
0.2	30
0.25	41
0.3	44
0.4	58
0.5	71
0.6	82
0.7	94
0.8	105
0.9	115
1	123
1.1	134
1.2	137
1.3	148
1.4	153
1.5	161
1.6	163
1.7	172
1.8	176
1.9	180
2	184
2.1	188
2.2	190
2.4	197
2.6	203
2.8	207
3	211
3.2	214
3.4	216
3.6	221
3.9	225
4.4	229
4.9	231
5.4	234
5.9	236
6.4	237
7.4	239
8.4	239
9.4	239
10.4	239
16.7	239
16.8	229
16.9	218
17	208
17.1	195
17.2	184
17.3	179
17.4	170
17.6	158
17.8	144
18	130
18.2	117
18.4	105
18.9	81
19.4	63
19.9	48
20.4	39
20.9	30
21.4	24
21.9	19
22.4	17
23.4	12
24.4	9
25.4	8
26.4	6
27.4	5
28.4	4
29.4	3
30.4	2
31.4	2
32.4	2

## Sheet: Figure 3d
cycle number	bending angle (°)
	on	off
0	194
50		0
100	201
150		1
200	201
250		2
300	198
350		3
400	202
450		3
500	200
550		4
600	198
650		5
700	194
750		6
800	202
850		8
900	201
950		10
1000	202
1050		11
1100	198
1150		11
1200	203
1250		11
1300	199
1350		12
1400	196
1450		12
1500	201
1550		13
1600	202
1650		13
1700	199
1750		14
1800	197
1850		14
1900	199
1950		15
2000	200
2050		15
2100	202
2150		10
2200	204
2250		11
2300	202
2350		11
2400	205
2450		11
2500	205
2550		9
2600	200
2650		12
2700	198
2750		13
2800	201
2850		14
2900	201
2950		15
3000	202

## Sheet: Supplementary Figure 1
wavelength(nm)	extinction (arb. units)
400	0.34662
400.5	0.34602
401	0.34574
401.5	0.34494
402	0.34445
402.5	0.34412
403	0.34369
403.5	0.34337
404	0.3428
404.5	0.34235
405	0.34206
405.5	0.34157
406	0.34095
406.5	0.34074
407	0.34003
407.5	0.33966
408	0.33917
408.5	0.33895
409	0.33865
409.5	0.33832
410	0.33752
410.5	0.33735
411	0.33706
411.5	0.33668
412	0.33606
412.5	0.3356
413	0.33515
413.5	0.33474
414	0.33452
414.5	0.33394
415	0.33337
415.5	0.33292
416	0.33215
416.5	0.33158
417	0.33162
417.5	0.33128
418	0.33097
418.5	0.33052
419	0.3302
419.5	0.32958
420	0.32905
420.5	0.32889
421	0.32851
421.5	0.32818
422	0.32783
422.5	0.32715
423	0.32706
423.5	0.32657
424	0.3264
424.5	0.32583
425	0.32543
425.5	0.32511
426	0.32475
426.5	0.32434
427	0.32378
427.5	0.32337
428	0.32318
428.5	0.32295
429	0.32265
429.5	0.32235
430	0.32186
430.5	0.32154
431	0.32118
431.5	0.32095
432	0.32057
432.5	0.32032
433	0.31997
433.5	0.31948
434	0.31903
434.5	0.31878
435	0.31845
435.5	0.31809
436	0.31769
436.5	0.31738
437	0.3172
437.5	0.31671
438	0.31631
438.5	0.31597
439	0.3156
439.5	0.31517
440	0.31478
440.5	0.31448
441	0.31417
441.5	0.31383
442	0.31354
442.5	0.31328
443	0.31294
443.5	0.31257
444	0.31229
444.5	0.31185
445	0.31154
445.5	0.31135
446	0.31106
446.5	0.31083
447	0.31043
447.5	0.3102
448	0.30992
448.5	0.30938
449	0.30898
449.5	0.30889
450	0.30882
450.5	0.30845
451	0.30814
451.5	0.30785
452	0.3076
452.5	0.30729
453	0.307
453.5	0.30686
454	0.30666
454.5	0.30642
455	0.30614
455.5	0.30582
456	0.3056
456.5	0.30537
457	0.30511
457.5	0.30498
458	0.30477
458.5	0.30466
459	0.30445
459.5	0.30438
460	0.30431
460.5	0.30409
461	0.304
461.5	0.30386
462	0.30374
462.5	0.30363
463	0.30345
463.5	0.30338
464	0.30338
464.5	0.30345
465	0.30325
465.5	0.30315
466	0.30302
466.5	0.30285
467	0.30285
467.5	0.30302
468	0.303
468.5	0.30305
469	0.30309
469.5	0.303
470	0.30297
470.5	0.30309
471	0.30315
471.5	0.3032
472	0.30334
472.5	0.30355
473	0.30363
473.5	0.30386
474	0.30405
474.5	0.30418
475	0.30449
475.5	0.30471
476	0.30498
476.5	0.30528
477	0.30557
477.5	0.30592
478	0.3064
478.5	0.30698
479	0.30731
479.5	0.30769
480	0.30811
480.5	0.30865
481	0.30926
481.5	0.30985
482	0.31057
482.5	0.31122
483	0.31182
483.5	0.3126
484	0.31332
484.5	0.31418
485	0.31512
485.5	0.31595
486	0.31686
486.5	0.31774
487	0.31878
487.5	0.31985
488	0.32111
488.5	0.32238
489	0.32358
489.5	0.32494
490	0.32642
490.5	0.3278
491	0.32926
491.5	0.33069
492	0.33217
492.5	0.33378
493	0.33546
493.5	0.33711
494	0.33886
494.5	0.34072
495	0.34251
495.5	0.34443
496	0.34618
496.5	0.34802
497	0.35002
497.5	0.35202
498	0.35412
498.5	0.35595
499	0.35795
499.5	0.35988
500	0.36185
500.5	0.36385
501	0.36574
501.5	0.36757
502	0.36935
502.5	0.37109
503	0.37288
503.5	0.37466
504	0.37642
504.5	0.37797
505	0.37952
505.5	0.381
506	0.38242
506.5	0.38368
507	0.38488
507.5	0.38612
508	0.38698
508.5	0.38786
509	0.38863
509.5	0.38974
510	0.39048
510.5	0.39098
511	0.39135
511.5	0.39171
512	0.39197
512.5	0.39194
513	0.39189
513.5	0.39182
514	0.39185
514.5	0.39162
515	0.39114
515.5	0.39054
516	0.38985
516.5	0.389
517	0.38818
517.5	0.38734
518	0.38626
518.5	0.38509
519	0.38382
519.5	0.38242
520	0.38108
520.5	0.37954
521	0.37805
521.5	0.37642
522	0.37457
522.5	0.37288
523	0.37112
523.5	0.36938
524	0.36766
524.5	0.36592
525	0.36405
525.5	0.36225
526	0.36029
526.5	0.35849
527	0.35672
527.5	0.35471
528	0.35278
528.5	0.35105
529	0.34922
529.5	0.34734
530	0.34555
530.5	0.34378
531	0.34189
531.5	0.34006
532	0.33832
532.5	0.33668
533	0.33497
533.5	0.33332
534	0.33166
534.5	0.33023
535	0.32874
535.5	0.32711
536	0.32586
536.5	0.32431
537	0.32251
537.5	0.321
538	0.31966
538.5	0.31823
539	0.31703
539.5	0.31586
540	0.31468
540.5	0.31365
541	0.31257
541.5	0.31151
542	0.31051
542.5	0.30945
543	0.30845
543.5	0.30762
544	0.3068
544.5	0.30614
545	0.30538
545.5	0.30472
546	0.30417
546.5	0.30346
547	0.30289
547.5	0.30235
548	0.30171
548.5	0.30131
549	0.30091
549.5	0.30043
550	0.30006
550.5	0.29983
551	0.29958
551.5	0.29932
552	0.29894
552.5	0.29872
553	0.29874
553.5	0.29863
554	0.29851
554.5	0.29843
555	0.29838
555.5	0.29829
556	0.29832
556.5	0.29837
557	0.29854
557.5	0.29854
558	0.29858
558.5	0.29877
559	0.29898
559.5	0.29917
560	0.29954
560.5	0.29985
561	0.30017
561.5	0.30057
562	0.30109
562.5	0.30155
563	0.30208
563.5	0.30269
564	0.3032
564.5	0.30395
565	0.30483
565.5	0.30569
566	0.30646
566.5	0.30731
567	0.30815
567.5	0.30922
568	0.31034
568.5	0.31146
569	0.3128
569.5	0.314
570	0.31532
570.5	0.31668
571	0.3182
571.5	0.31985
572	0.32137
572.5	0.323
573	0.32468
573.5	0.32649
574	0.3284
574.5	0.33038
575	0.3324
575.5	0.33448
576	0.33649
576.5	0.33863
577	0.34078
577.5	0.34314
578	0.34577
578.5	0.34825
579	0.35092
579.5	0.35342
580	0.356
580.5	0.35894
581	0.36202
581.5	0.36497
582	0.36795
582.5	0.37112
583	0.37425
583.5	0.3776
584	0.38117
584.5	0.38497
585	0.38849
585.5	0.39197
586	0.39595
586.5	0.40005
587	0.40412
587.5	0.40832
588	0.41257
588.5	0.41717
589	0.42154
589.5	0.42608
590	0.43074
590.5	0.43583
591	0.44118
591.5	0.44626
592	0.45123
592.5	0.45631
593	0.46212
593.5	0.46783
594	0.47346
594.5	0.47931
595	0.4854
595.5	0.49154
596	0.49746
596.5	0.50348
597	0.50952
597.5	0.51589
598	0.52194
598.5	0.52818
599	0.53495
599.5	0.5414
600	0.54777
600.5	0.5546
601	0.56165
601.5	0.56834
602	0.57523
602.5	0.58245
603	0.58929
603.5	0.59674
604	0.60374
604.5	0.61082
605	0.61809
605.5	0.62495
606	0.6326
606.5	0.63969
607	0.6474
607.5	0.65469
608	0.66231
608.5	0.66988
609	0.67795
609.5	0.68588
610	0.69411
610.5	0.70183
611	0.71023
611.5	0.71815
612	0.72682
612.5	0.73512
613	0.74352
613.5	0.75155
614	0.75932
614.5	0.76758
615	0.77574
615.5	0.78414
616	0.79245
616.5	0.80034
617	0.80832
617.5	0.81592
618	0.8236
618.5	0.83165
619	0.83937
619.5	0.84726
620	0.85462
620.5	0.86169
621	0.86903
621.5	0.87578
622	0.88271
622.5	0.88931
623	0.89562
623.5	0.90195
624	0.90788
624.5	0.91409
625	0.91997
625.5	0.92586
626	0.93155
626.5	0.93686
627	0.9422
627.5	0.94722
628	0.95217
628.5	0.95663
629	0.96126
629.5	0.96543
630	0.9694
630.5	0.97305
631	0.97668
631.5	0.98025
632	0.98335
632.5	0.98637
633	0.98903
633.5	0.99157
634	0.99385
634.5	0.99591
635	0.99778
635.5	0.99926
636	1.00055
636.5	1.00166
637	1.00237
637.5	1.00288
638	1.0032
638.5	1.00315
639	1.00286
639.5	1.00226
640	1.00145
640.5	1.00042
641	0.99909
641.5	0.99743
642	0.99542
642.5	0.99337
643	0.99105
643.5	0.9884
644	0.98558
644.5	0.98242
645	0.97903
645.5	0.97563
646	0.97168
646.5	0.96774
647	0.9636
647.5	0.95891
648	0.95429
648.5	0.94914
649	0.94428
649.5	0.93923
650	0.93382
650.5	0.92829
651	0.92235
651.5	0.91689
652	0.91066
652.5	0.90485
653	0.8982
653.5	0.89198
654	0.8852
654.5	0.87869
655	0.87151
655.5	0.86454
656	0.857
656.5	0.84958
657	0.84178
657.5	0.83405
658	0.82651
658.5	0.81838
659	0.81026
659.5	0.80172
660	0.79332
660.5	0.78498
661	0.77654
661.5	0.76812
662	0.75954
662.5	0.75045
663	0.74151
663.5	0.73302
664	0.72425
664.5	0.71566
665	0.70705
665.5	0.69794
666	0.68885
666.5	0.67998
667	0.67115
667.5	0.66258
668	0.65414
668.5	0.64554
669	0.63692
669.5	0.62854
670	0.61983
670.5	0.61151
671	0.60345
671.5	0.59523
672	0.58702
672.5	0.57889
673	0.57049
673.5	0.56269
674	0.55486
674.5	0.54689
675	0.53922
675.5	0.53145
676	0.52403
676.5	0.51671
677	0.50937
677.5	0.50225
678	0.4948
678.5	0.48763
679	0.48002
679.5	0.47288
680	0.46569
680.5	0.45889
681	0.45197
681.5	0.44506
682	0.43791
682.5	0.43103
683	0.42445
683.5	0.41809
684	0.41145
684.5	0.40485
685	0.39811
685.5	0.39175
686	0.38537
686.5	0.37935
687	0.37309
687.5	0.36722
688	0.36102
688.5	0.35532
689	0.34952
689.5	0.34398
690	0.3384
690.5	0.33305
691	0.32775
691.5	0.32285
692	0.31775
692.5	0.31294
693	0.30823
693.5	0.30342
694	0.29877
694.5	0.29388
695	0.28963
695.5	0.28532
696	0.28115
696.5	0.277
697	0.27269
697.5	0.2686
698	0.26463
698.5	0.26086
699	0.25712
699.5	0.25348
700	0.24977
700.5	0.24618
701	0.24278
701.5	0.23946
702	0.23602
702.5	0.23262
703	0.22926
703.5	0.22606
704	0.22289
704.5	0.21971
705	0.2166
705.5	0.21346
706	0.21034
706.5	0.20729
707	0.20418
707.5	0.2012
708	0.19846
708.5	0.19566
709	0.19288
709.5	0.19015
710	0.18749
710.5	0.18489
711	0.1824
711.5	0.17991
712	0.17745
712.5	0.17508
713	0.17268
713.5	0.17034
714	0.16808
714.5	0.16597
715	0.16378
715.5	0.1616
716	0.15946
716.5	0.15754
717	0.1556
717.5	0.15371
718	0.15182
718.5	0.14998
719	0.14812
719.5	0.14628
720	0.1446
720.5	0.14289
721	0.14118
721.5	0.13954
722	0.13794
722.5	0.13629
723	0.1348
723.5	0.13325
724	0.13178
724.5	0.13034
725	0.12883
725.5	0.1274
726	0.12597
726.5	0.1246
727	0.12322
727.5	0.12186
728	0.12045
728.5	0.11909
729	0.11777
729.5	0.11651
730	0.11529
730.5	0.11405
731	0.11268
731.5	0.11143
732	0.11029
732.5	0.10902
733	0.10786
733.5	0.10672
734	0.10554
734.5	0.10442
735	0.10335
735.5	0.10231
736	0.10125
736.5	0.10014
737	0.09914
737.5	0.09812
738	0.09717
738.5	0.09623
739	0.09529
739.5	0.09435
740	0.09346
740.5	0.09257
741	0.09168
741.5	0.0908
742	0.08995
742.5	0.08914
743	0.08829
743.5	0.08749
744	0.08672
744.5	0.08598
745	0.08522
745.5	0.08442
746	0.08362
746.5	0.08285
747	0.08214
747.5	0.08148
748	0.08085
748.5	0.08005
749	0.07932
749.5	0.0786
750	0.07789
750.5	0.07726
751	0.07665
751.5	0.07603
752	0.07535
752.5	0.07469
753	0.07405
753.5	0.07338
754	0.07277
754.5	0.07214
755	0.07152
755.5	0.07092
756	0.07031
756.5	0.06972
757	0.06918
757.5	0.0686
758	0.06806
758.5	0.06745
759	0.06695
759.5	0.06638
760	0.06597
760.5	0.06549
761	0.06482
761.5	0.06434
762	0.06388
762.5	0.06338
763	0.06285
763.5	0.06246
764	0.06206
764.5	0.0616
765	0.06112
765.5	0.06066
766	0.06022
766.5	0.05978
767	0.05938
767.5	0.059
768	0.05855
768.5	0.05817
769	0.05777
769.5	0.05745
770	0.05711
770.5	0.05677
771	0.05629
771.5	0.05589
772	0.05548
772.5	0.05514
773	0.05482
773.5	0.05445
774	0.05405
774.5	0.05371
775	0.0534
775.5	0.05308
776	0.05275
776.5	0.0524
777	0.05206
777.5	0.05166
778	0.05134
778.5	0.05098
779	0.05066
779.5	0.05026
780	0.04988
780.5	0.04965
781	0.04942
781.5	0.04911
782	0.04875
782.5	0.04849
783	0.04817
783.5	0.04789
784	0.04751
784.5	0.04726
785	0.04695
785.5	0.04674
786	0.04652
786.5	0.04615
787	0.04589
787.5	0.04562
788	0.04535
788.5	0.04514
789	0.04491
789.5	0.04468
790	0.04449
790.5	0.04429
791	0.04406
791.5	0.04385
792	0.04355
792.5	0.04335
793	0.04308
793.5	0.0428
794	0.04263
794.5	0.04242
795	0.04218
795.5	0.04195
796	0.04178
796.5	0.04157
797	0.04138
797.5	0.04115
798	0.04097
798.5	0.04075
799	0.04048
799.5	0.04023
800	0.04003
800.5	0.03991
801	0.03972
801.5	0.03958
802	0.03937
802.5	0.03918
803	0.03894
803.5	0.0388
804	0.03866
804.5	0.0384
805	0.0382
805.5	0.03808
806	0.03791
806.5	0.03771
807	0.03754
807.5	0.03732
808	0.03715
808.5	0.03705
809	0.03688
809.5	0.03671
810	0.03651
810.5	0.03648
811	0.03638
811.5	0.03625
812	0.03598
812.5	0.0358
813	0.03563
813.5	0.03558
814	0.03554
814.5	0.0354
815	0.03518
815.5	0.03508
816	0.03503
816.5	0.03483
817	0.03469
817.5	0.03443
818	0.03418
818.5	0.03392
819	0.03392
819.5	0.03392
820	0.03397
820.5	0.0338
821	0.03366
821.5	0.03357
822	0.03348
822.5	0.03345
823	0.03329
823.5	0.0332
824	0.03303
824.5	0.03294
825	0.0328
825.5	0.03249
826	0.03231
826.5	0.032
827	0.03188
827.5	0.032
828	0.03202
828.5	0.03183
829	0.03171
829.5	0.03152
830	0.03137
830.5	0.03142
831	0.03137
831.5	0.03125
832	0.03103
832.5	0.03097
833	0.03088
833.5	0.03071
834	0.03062
834.5	0.03045
835	0.03045
835.5	0.03048
836	0.03045
836.5	0.03031
837	0.03023
837.5	0.03009
838	0.02992
838.5	0.02991
839	0.02986
839.5	0.02972
840	0.02969
840.5	0.02954
841	0.02942
841.5	0.02943
842	0.02943
842.5	0.02914
843	0.02894
843.5	0.02892
844	0.02875
844.5	0.02878
845	0.0288
845.5	0.02862
846	0.02843
846.5	0.02826
847	0.02825
847.5	0.02822
848	0.02815
848.5	0.02808
849	0.02803
849.5	0.02794
850	0.02789
850.5	0.02775
851	0.02772
851.5	0.02771
852	0.02758
852.5	0.02745
853	0.02745
853.5	0.02732
854	0.02728
854.5	0.0272
855	0.0272
855.5	0.02705
856	0.027
856.5	0.02691
857	0.02686
857.5	0.02683
858	0.02683
858.5	0.02677
859	0.02671
859.5	0.02662
860	0.02657
860.5	0.02652
861	0.02643
861.5	0.02638
862	0.02634
862.5	0.02632
863	0.02625
863.5	0.02608
864	0.02602
864.5	0.02602
865	0.02598
865.5	0.02589
866	0.02582
866.5	0.02575
867	0.02572
867.5	0.02575
868	0.02571
868.5	0.02557
869	0.02548
869.5	0.02543
870	0.02543
870.5	0.0254
871	0.02535
871.5	0.02532
872	0.02526
872.5	0.02517
873	0.02512
873.5	0.02508
874	0.02509
874.5	0.025
875	0.025
875.5	0.02498
876	0.02488
876.5	0.02482
877	0.02482
877.5	0.02483
878	0.02482
878.5	0.02474
879	0.02472
879.5	0.02468
880	0.02465
880.5	0.02455
881	0.02448
881.5	0.02448
882	0.02446
882.5	0.02443
883	0.02438
883.5	0.02432
884	0.02423
884.5	0.02428
885	0.02425
885.5	0.0242
886	0.02409
886.5	0.02405
887	0.02406
887.5	0.02398
888	0.02394
888.5	0.02402
889	0.02397
889.5	0.02398
890	0.02392
890.5	0.02392
891	0.02392
891.5	0.02385
892	0.02378
892.5	0.02375
893	0.02378
893.5	0.02374
894	0.02383
894.5	0.02383
895	0.02375
895.5	0.02378
896	0.02375
896.5	0.02369
897	0.02371
897.5	0.02366
898	0.02365
898.5	0.02354
899	0.02354
899.5	0.02354
900	0.02357

## Sheet: Supplementary Figure 6
wavelength(nm)	extinction (arb. units.)
200	0.80841
200.5	0.81028
201	0.81215
201.5	0.81495
202	0.81776
202.5	0.82056
203	0.82336
203.5	0.82617
204	0.82991
204.5	0.83271
205	0.83551
205.5	0.83925
206	0.84206
206.5	0.84579
207	0.84953
207.5	0.85327
208	0.85607
208.5	0.85981
209	0.86355
209.5	0.86729
210	0.87196
210.5	0.8757
211	0.88037
211.5	0.88411
212	0.88879
212.5	0.89252
213	0.8972
213.5	0.90187
214	0.90561
214.5	0.90935
215	0.91402
215.5	0.91869
216	0.92243
216.5	0.9271
217	0.93084
217.5	0.93551
218	0.93925
218.5	0.94299
219	0.94673
219.5	0.95047
220	0.95421
220.5	0.95794
221	0.96168
221.5	0.96449
222	0.96729
222.5	0.97009
223	0.9729
223.5	0.9757
224	0.9785
224.5	0.98037
225	0.98224
225.5	0.98411
226	0.98598
226.5	0.98692
227	0.98785
227.5	0.98972
228	0.99065
228.5	0.99065
229	0.99159
229.5	0.99159
230	0.99159
230.5	0.99159
231	0.99065
231.5	0.98972
232	0.98972
232.5	0.98879
233	0.98692
233.5	0.98598
234	0.98411
234.5	0.98224
235	0.97944
235.5	0.97757
236	0.97477
236.5	0.97196
237	0.96916
237.5	0.96636
238	0.96355
238.5	0.96075
239	0.95701
239.5	0.95327
240	0.94953
240.5	0.94486
241	0.94112
241.5	0.93645
242	0.93178
242.5	0.92804
243	0.92336
243.5	0.91869
244	0.91402
244.5	0.90935
245	0.90467
245.5	0.9
246	0.89439
246.5	0.88972
247	0.88411
247.5	0.87944
248	0.87383
248.5	0.86916
249	0.86355
249.5	0.85794
250	0.85327
250.5	0.84766
251	0.84112
251.5	0.83551
252	0.82991
252.5	0.8243
253	0.81869
253.5	0.81308
254	0.80748
254.5	0.80093
255	0.79533
255.5	0.78972
256	0.78318
256.5	0.77757
257	0.77103
257.5	0.76542
258	0.75888
258.5	0.75234
259	0.74673
259.5	0.74019
260	0.73364
260.5	0.7271
261	0.71963
261.5	0.71402
262	0.70748
262.5	0.70093
263	0.69439
263.5	0.68785
264	0.68131
264.5	0.67383
265	0.66729
265.5	0.66168
266	0.65514
266.5	0.64766
267	0.64112
267.5	0.63458
268	0.62804
268.5	0.62243
269	0.61682
269.5	0.61121
270	0.60467
270.5	0.59907
271	0.59346
271.5	0.58785
272	0.58318
272.5	0.5785
273	0.5729
273.5	0.56822
274	0.56449
274.5	0.55981
275	0.55607
275.5	0.55234
276	0.54766
276.5	0.54393
277	0.54112
277.5	0.53738
278	0.53458
278.5	0.53178
279	0.52897
279.5	0.52617
280	0.52336
280.5	0.52056
281	0.51869
281.5	0.51589
282	0.51402
282.5	0.51215
283	0.51028
283.5	0.50841
284	0.50654
284.5	0.50467
285	0.5028
285.5	0.50093
286	0.5
286.5	0.49907
287	0.4972
287.5	0.49533
288	0.49439
288.5	0.49346
289	0.49159
289.5	0.49065
290	0.48972
290.5	0.48785
291	0.48692
291.5	0.48505
292	0.48411
292.5	0.48224
293	0.48131
293.5	0.48037
294	0.47944
294.5	0.47757
295	0.47664
295.5	0.4757
296	0.47383
296.5	0.4729
297	0.47196
297.5	0.47009
298	0.46916
298.5	0.46729
299	0.46636
299.5	0.46449
300	0.46355
300.5	0.46168
301	0.45981
301.5	0.45888
302	0.45701
302.5	0.45514
303	0.45327
303.5	0.45234
304	0.44953
304.5	0.44766
305	0.44673
305.5	0.44486
306	0.44299
306.5	0.44112
307	0.43832
307.5	0.43551
308	0.43364
308.5	0.43178
309	0.42991
309.5	0.4271
310	0.42523
310.5	0.42336
311	0.42056
311.5	0.41869
312	0.41589
312.5	0.41308
313	0.41121
313.5	0.40841
314	0.40654
314.5	0.40374
315	0.40187
315.5	0.39907
316	0.3972
316.5	0.39439
317	0.39252
317.5	0.38972
318	0.38785
318.5	0.38505
319	0.38318
319.5	0.38131
320	0.3785
320.5	0.37664
321	0.37477
321.5	0.37196
322	0.37009
322.5	0.36729
323	0.36542
323.5	0.36355
324	0.36075
324.5	0.35888
325	0.35607
325.5	0.35421
326	0.35234
326.5	0.34953
327	0.34766
327.5	0.34579
328	0.34299
328.5	0.34019
329	0.33832
329.5	0.33645
330	0.33364
330.5	0.33178
331	0.32897
331.5	0.3271
332	0.3243
332.5	0.32243
333	0.32056
333.5	0.31776
334	0.31589
334.5	0.31402
335	0.31215
335.5	0.30935
336	0.30748
336.5	0.30561
337	0.30374
337.5	0.30187
338	0.3
338.5	0.29813
339	0.29533
339.5	0.29439
340	0.29252
340.5	0.29065
341	0.28879
341.5	0.28692
342	0.28505
342.5	0.28411
343	0.28131
343.5	0.27944
344	0.27757
344.5	0.27664
345	0.27477
345.5	0.2729
346	0.27196
346.5	0.27009
347	0.26822
347.5	0.26636
348	0.26542
348.5	0.26355
349	0.26262
349.5	0.26075
350	0.25981
350.5	0.25794
351	0.25607
351.5	0.25514
352	0.25327
352.5	0.25234
353	0.25047
353.5	0.24953
354	0.24766
354.5	0.24673
355	0.24486
355.5	0.24393
356	0.24299
356.5	0.24206
357	0.24112
357.5	0.23925
358	0.23832
358.5	0.23738
359	0.23551
359.5	0.23458
360	0.23364
360.5	0.23271
361	0.23084
361.5	0.22991
362	0.22897
362.5	0.2271
363	0.22617
363.5	0.22523
364	0.2243
364.5	0.22336
365	0.2215
365.5	0.22056
366	0.21963
366.5	0.21776
367	0.21682
367.5	0.21495
368	0.21402
368.5	0.21215
369	0.21121
369.5	0.21028
370	0.20841
370.5	0.20748
371	0.20561
371.5	0.20467
372	0.20374
372.5	0.20187
373	0.20093
373.5	0.2
374	0.19813
374.5	0.1972
375	0.19626
375.5	0.19439
376	0.19346
376.5	0.19252
377	0.19159
377.5	0.18972
378	0.18879
378.5	0.18785
379	0.18692
379.5	0.18505
380	0.18411
380.5	0.18411
381	0.18224
381.5	0.18131
382	0.18037
382.5	0.17944
383	0.1785
383.5	0.17757
384	0.17664
384.5	0.17477
385	0.17383
385.5	0.17383
386	0.1729
386.5	0.17103
387	0.17009
387.5	0.16916
388	0.16822
388.5	0.16729
389	0.16636
389.5	0.16542
390	0.16449
390.5	0.16355
391	0.16262
391.5	0.16168
392	0.16075
392.5	0.15981
393	0.15794
393.5	0.15701
394	0.15607
394.5	0.15514
395	0.15421
395.5	0.15327
396	0.15234
396.5	0.1514
397	0.15047
397.5	0.14953
398	0.1486
398.5	0.14766
399	0.14673
399.5	0.14579
400	0.14486
400.5	0.14486
401	0.14393
401.5	0.14299
402	0.14206
402.5	0.14112
403	0.14019
403.5	0.13925
404	0.13832
404.5	0.13738
405	0.13645
405.5	0.13645
406	0.13551
406.5	0.13458
407	0.13364
407.5	0.13271
408	0.13178
408.5	0.13178
409	0.13084
409.5	0.12991
410	0.12897
410.5	0.12897
411	0.12804
411.5	0.1271
412	0.12617
412.5	0.12523
413	0.1243
413.5	0.1243
414	0.12336
414.5	0.12243
415	0.1215
415.5	0.1215
416	0.12056
416.5	0.11963
417	0.11869
417.5	0.11869
418	0.11776
418.5	0.11682
419	0.11589
419.5	0.11495
420	0.11495
420.5	0.11402
421	0.11308
421.5	0.11308
422	0.11215
422.5	0.11121
423	0.11121
423.5	0.11028
424	0.10935
424.5	0.10841
425	0.10841
425.5	0.10748
426	0.10654
426.5	0.10654
427	0.10561
427.5	0.10467
428	0.10467
428.5	0.10374
429	0.10374
429.5	0.1028
430	0.10187
430.5	0.10093
431	0.10093
431.5	0.1
432	0.1
432.5	0.09907
433	0.09907
433.5	0.09813
434	0.0972
434.5	0.0972
435	0.09626
435.5	0.09626
436	0.09533
436.5	0.09439
437	0.09439
437.5	0.09346
438	0.09252
438.5	0.09252
439	0.09159
439.5	0.09159
440	0.09065
440.5	0.09065
441	0.08972
441.5	0.08972
442	0.08879
442.5	0.08785
443	0.08785
443.5	0.08692
444	0.08692
444.5	0.08598
445	0.08598
445.5	0.08505
446	0.08505
446.5	0.08411
447	0.08411
447.5	0.08318
448	0.08318
448.5	0.08224
449	0.08224
449.5	0.08131
450	0.08131
450.5	0.08037
451	0.07944
451.5	0.07944
452	0.07944
452.5	0.0785
453	0.0785
453.5	0.07757
454	0.07757
454.5	0.07664
455	0.07664
455.5	0.0757
456	0.0757
456.5	0.07477
457	0.07477
457.5	0.07477
458	0.07383
458.5	0.07383
459	0.0729
459.5	0.0729
460	0.07196
460.5	0.07196
461	0.07103
461.5	0.07103
462	0.07103
462.5	0.07009
463	0.07009
463.5	0.06916
464	0.06916
464.5	0.06822
465	0.06822
465.5	0.06822
466	0.06729
466.5	0.06729
467	0.06636
467.5	0.06636
468	0.06636
468.5	0.06542
469	0.06542
469.5	0.06449
470	0.06449
470.5	0.06449
471	0.06355
471.5	0.06355
472	0.06355
472.5	0.06262
473	0.06262
473.5	0.06168
474	0.06168
474.5	0.06168
475	0.06075
475.5	0.06075
476	0.06075
476.5	0.05981
477	0.05981
477.5	0.05981
478	0.05888
478.5	0.05888
479	0.05888
479.5	0.05794
480	0.05794
480.5	0.05701
481	0.05701
481.5	0.05701
482	0.05701
482.5	0.05607
483	0.05607
483.5	0.05607
484	0.05514
484.5	0.05514
485	0.05514
485.5	0.05421
486	0.05421
486.5	0.05421
487	0.05327
487.5	0.05327
488	0.05327
488.5	0.05234
489	0.05234
489.5	0.05234
490	0.05234
490.5	0.0514
491	0.0514
491.5	0.0514
492	0.05047
492.5	0.05047
493	0.05047
493.5	0.05047
494	0.04953
494.5	0.04953
495	0.04953
495.5	0.04953
496	0.0486
496.5	0.0486
497	0.0486
497.5	0.04766
498	0.04766
498.5	0.04766
499	0.04766
499.5	0.04673
500	0.04673
500.5	0.04673
501	0.04673
501.5	0.04579
502	0.04579
502.5	0.04579
503	0.04579
503.5	0.04579
504	0.04486
504.5	0.04486
505	0.04486
505.5	0.04486
506	0.04393
506.5	0.04393
507	0.04393
507.5	0.04393
508	0.04393
508.5	0.04299
509	0.04299
509.5	0.04299
510	0.04299
510.5	0.04206
511	0.04206
511.5	0.04206
512	0.04206
512.5	0.04112
513	0.04112
513.5	0.04112
514	0.04112
514.5	0.04112
515	0.04019
515.5	0.04019
516	0.04019
516.5	0.04019
517	0.03925
517.5	0.03925
518	0.03925
518.5	0.03925
519	0.03925
519.5	0.03925
520	0.03832
520.5	0.03832
521	0.03832
521.5	0.03832
522	0.03738
522.5	0.03738
523	0.03738
523.5	0.03738
524	0.03645
524.5	0.03645
525	0.03645
525.5	0.03645
526	0.03645
526.5	0.03645
527	0.03551
527.5	0.03551
528	0.03551
528.5	0.03551
529	0.03551
529.5	0.03551
530	0.03458
530.5	0.03458
531	0.03458
531.5	0.03458
532	0.03458
532.5	0.03364
533	0.03364
533.5	0.03364
534	0.03364
534.5	0.03364
535	0.03364
535.5	0.03271
536	0.03271
536.5	0.03271
537	0.03271
537.5	0.03178
538	0.03178
538.5	0.03178
539	0.03178
539.5	0.03178
540	0.03178
540.5	0.03178
541	0.03084
541.5	0.03084
542	0.03084
542.5	0.03084
543	0.03084
543.5	0.03084
544	0.02991
544.5	0.02991
545	0.02991
545.5	0.02991
546	0.02991
546.5	0.02991
547	0.02897
547.5	0.02897
548	0.02897
548.5	0.02897
549	0.02897
549.5	0.02897
550	0.02804
550.5	0.02804
551	0.02804
551.5	0.02804
552	0.02804
552.5	0.02804
553	0.02804
553.5	0.0271
554	0.0271
554.5	0.0271
555	0.0271
555.5	0.0271
556	0.0271
556.5	0.0271
557	0.02617
557.5	0.02617
558	0.02617
558.5	0.02617
559	0.02617
559.5	0.02617
560	0.02617
560.5	0.02617
561	0.02523
561.5	0.02523
562	0.02523
562.5	0.02523
563	0.02523
563.5	0.02523
564	0.02523
564.5	0.02523
565	0.0243
565.5	0.0243
566	0.0243
566.5	0.0243
567	0.0243
567.5	0.0243
568	0.0243
568.5	0.0243
569	0.02336
569.5	0.02336
570	0.02336
570.5	0.02336
571	0.02336
571.5	0.02336
572	0.02336
572.5	0.02336
573	0.02243
573.5	0.02243
574	0.02243
574.5	0.02243
575	0.02243
575.5	0.02243
576	0.02243
576.5	0.02243
577	0.02243
577.5	0.0215
578	0.0215
578.5	0.0215
579	0.0215
579.5	0.0215
580	0.0215
580.5	0.0215
581	0.0215
581.5	0.0215
582	0.02056
582.5	0.02056
583	0.02056
583.5	0.02056
584	0.02056
584.5	0.02056
585	0.02056
585.5	0.02056
586	0.02056
586.5	0.01963
587	0.01963
587.5	0.01963
588	0.01963
588.5	0.01963
589	0.01963
589.5	0.01963
590	0.01963
590.5	0.01963
591	0.01963
591.5	0.01963
592	0.01869
592.5	0.01869
593	0.01869
593.5	0.01869
594	0.01869
594.5	0.01869
595	0.01869
595.5	0.01869
596	0.01869
596.5	0.01776
597	0.01776
597.5	0.01776
598	0.01776
598.5	0.01776
599	0.01776
599.5	0.01776
600	0.01776
600.5	0.01776
601	0.01776
601.5	0.01776
602	0.01682
602.5	0.01682
603	0.01682
603.5	0.01682
604	0.01682
604.5	0.01682
605	0.01682
605.5	0.01682
606	0.01682
606.5	0.01682
607	0.01682
607.5	0.01682
608	0.01589
608.5	0.01589
609	0.01589
609.5	0.01589
610	0.01589
610.5	0.01589
611	0.01589
611.5	0.01589
612	0.01589
612.5	0.01589
613	0.01589
613.5	0.01495
614	0.01495
614.5	0.01495
615	0.01495
615.5	0.01495
616	0.01495
616.5	0.01495
617	0.01495
617.5	0.01495
618	0.01495
618.5	0.01495
619	0.01495
619.5	0.01402
620	0.01402
620.5	0.01402
621	0.01402
621.5	0.01402
622	0.01402
622.5	0.01402
623	0.01402
623.5	0.01402
624	0.01402
624.5	0.01402
625	0.01402
625.5	0.01308
626	0.01308
626.5	0.01308
627	0.01308
627.5	0.01308
628	0.01308
628.5	0.01308
629	0.01308
629.5	0.01308
630	0.01308
630.5	0.01308
631	0.01308
631.5	0.01308
632	0.01308
632.5	0.01308
633	0.01308
633.5	0.01215
634	0.01215
634.5	0.01215
635	0.01215
635.5	0.01215
636	0.01215
636.5	0.01215
637	0.01215
637.5	0.01215
638	0.01215
638.5	0.01215
639	0.01121
639.5	0.01121
640	0.01121
640.5	0.01121
641	0.01121
641.5	0.01121
642	0.01121
642.5	0.01121
643	0.01121
643.5	0.01121
644	0.01121
644.5	0.01121
645	0.01121
645.5	0.01121
646	0.01028
646.5	0.01028
647	0.01028
647.5	0.01028
648	0.01028
648.5	0.01028
649	0.01028
649.5	0.01028
650	0.01028
650.5	0.01028
651	0.01028
651.5	0.01028
652	0.01028
652.5	0.01028
653	0.01028
653.5	0.01028
654	0.01028
654.5	0.01028
655	0.00935
655.5	0.00935
656	0.00935
656.5	0.00935
657	0.00935
657.5	0.00935
658	0.00935
658.5	0.00935
659	0.00935
659.5	0.00935
660	0.00935
660.5	0.00935
661	0.00935
661.5	0.00935
662	0.00935
662.5	0.00935
663	0.00935
663.5	0.00935
664	0.00935
664.5	0.00841
665	0.00841
665.5	0.00841
666	0.00841
666.5	0.00841
667	0.00841
667.5	0.00841
668	0.00841
668.5	0.00841
669	0.00841
669.5	0.00841
670	0.00841
670.5	0.00841
671	0.00841
671.5	0.00841
672	0.00841
672.5	0.00841
673	0.00841
673.5	0.00748
674	0.00748
674.5	0.00748
675	0.00748
675.5	0.00748
676	0.00748
676.5	0.00748
677	0.00748
677.5	0.00748
678	0.00748
678.5	0.00748
679	0.00748
679.5	0.00748
680	0.00748
680.5	0.00748
681	0.00748
681.5	0.00748
682	0.00748
682.5	0.00748
683	0.00748
683.5	0.00748
684	0.00654
684.5	0.00654
685	0.00654
685.5	0.00654
686	0.00654
686.5	0.00654
687	0.00654
687.5	0.00654
688	0.00654
688.5	0.00654
689	0.00654
689.5	0.00654
690	0.00654
690.5	0.00654
691	0.00654
691.5	0.00654
692	0.00654
692.5	0.00654
693	0.00654
693.5	0.00654
694	0.00654
694.5	0.00561
695	0.00561
695.5	0.00561
696	0.00561
696.5	0.00561
697	0.00561
697.5	0.00561
698	0.00561
698.5	0.00561
699	0.00561
699.5	0.00561
700	0.00561
700.5	0.00561
701	0.00561
701.5	0.00561
702	0.00561
702.5	0.00561
703	0.00561
703.5	0.00561
704	0.00561
704.5	0.00561
705	0.00561
705.5	0.00561
706	0.00467
706.5	0.00467
707	0.00467
707.5	0.00467
708	0.00467
708.5	0.00467
709	0.00467
709.5	0.00467
710	0.00467
710.5	0.00467
711	0.00467
711.5	0.00467
712	0.00467
712.5	0.00467
713	0.00467
713.5	0.00467
714	0.00467
714.5	0.00467
715	0.00467
715.5	0.00467
716	0.00467
716.5	0.00467
717	0.00467
717.5	0.00467
718	0.00467
718.5	0.00467
719	0.00467
719.5	0.00374
720	0.00374
720.5	0.00374
721	0.00374
721.5	0.00374
722	0.00374
722.5	0.00374
723	0.00374
723.5	0.00374
724	0.00374
724.5	0.00374
725	0.00374
725.5	0.00374
726	0.00374
726.5	0.00374
727	0.00374
727.5	0.00374
728	0.00374
728.5	0.00374
729	0.00374
729.5	0.00374
730	0.00374
730.5	0.00374
731	0.00374
731.5	0.00374
732	0.00374
732.5	0.00374
733	0.00374
733.5	0.00374
734	0.0028
734.5	0.0028
735	0.0028
735.5	0.0028
736	0.0028
736.5	0.0028
737	0.0028
737.5	0.0028
738	0.0028
738.5	0.0028
739	0.0028
739.5	0.0028
740	0.0028
740.5	0.0028
741	0.0028
741.5	0.0028
742	0.0028
742.5	0.0028
743	0.0028
743.5	0.0028
744	0.0028
744.5	0.0028
745	0.0028
745.5	0.0028
746	0.0028
746.5	0.0028
747	0.0028
747.5	0.0028
748	0.0028
748.5	0.0028
749	0.0028
749.5	0.00187
750	0.00187
750.5	0.00187
751	0.00187
751.5	0.00187
752	0.00187
752.5	0.00187
753	0.00187
753.5	0.00187
754	0.00187
754.5	0.00187
755	0.00187
755.5	0.00187
756	0.00187
756.5	0.00187
757	0.00187
757.5	0.00187
758	0.00187
758.5	0.00187
759	0.00187
759.5	0.00187
760	0.00187
760.5	0.00187
761	0.00187
761.5	0.00187
762	0.00187
762.5	0.00187
763	0.00187
763.5	0.00187
764	0.00187
764.5	0.00187
765	0.00187
765.5	0.00187
766	0.00187
766.5	0.00187
767	0.00187
767.5	0.00187
768	0.000934579
768.5	0.000934579
769	0.000934579
769.5	0.000934579
770	0.000934579
770.5	0.000934579
771	0.000934579
771.5	0.000934579
772	0.000934579
772.5	0.000934579
773	0.000934579
773.5	0.000934579
774	0.000934579
774.5	0.000934579
775	0.000934579
775.5	0.000934579
776	0.000934579
776.5	0.000934579
777	0.000934579
777.5	0.000934579
778	0.000934579
778.5	0.000934579
779	0.000934579
779.5	0.000934579
780	0.000934579
780.5	0.000934579
781	0.000934579
781.5	0.000934579
782	0.000934579
782.5	0.000934579
783	0.000934579
783.5	0.000934579
784	0.000934579
784.5	0.000934579
785	0.000934579
785.5	0.000934579
786	0.000934579
786.5	0.000934579
787	0.000934579
787.5	0.000934579
788	0.000934579
788.5	0.000934579
789	0
789.5	0
790	0
790.5	0
791	0
791.5	0
792	0
792.5	0
793	0
793.5	0
794	0
794.5	0
795	0
795.5	0
796	0
796.5	0
797	0
797.5	0
798	0
798.5	0
799	0
799.5	0
800	0

## Sheet: Supplementary Figure 7
power (mW)	bending angle (°)
0	0
10	41
30	90
50	146
100	209
150	272

## Sheet: Supplementary Figure 9
PDMS thickness (μm）	bending angle （°）
	0.7μmGO	s.d.	1.5μmGO	s.d.	02.3μmGO3	s.d
172	17	15	68	20	42	15
131	56	10	127	15	65	15
113	123	15	164	15	89	25
71	195	15	203	30	167	15
58	206	15	210	20	175	20
52	220	25	213	20	173	20

## Sheet: Supplementary Figure 12
time (s)	force (μN)
0.02	-0.086
0.04	0.14333
0.06	-0.086
0.08	0.11466
0.1	0.17199
0.12	0.17199
0.14	0.25799
0.16	0.22932
0.18	0.25799
0.2	0.22932
0.22	-0.02867
0.24	-0.02867
0.26	0.25799
0.28	0.63063
0.3	0.45864
0.32	0.37265
0.34	0.45864
0.36	0.17199
0.38	-0.05733
0.4	0.25799
0.42	0.42998
0.44	0.11466
0.46	0.02867
0.48	0.05733
0.5	-0.05733
0.52	-0.086
0.54	-0.28665
0.56	-0.28665
0.58	-0.28665
0.6	-0.14333
0.62	-0.17199
0.64	-0.4873
0.66	-0.4873
0.68	-0.42998
0.7	-0.34398
0.72	-0.4873
0.74	-0.51597
0.76	-0.45864
0.78	-0.54463
0.8	-0.63063
0.82	-0.85995
0.84	-0.85995
0.86	-0.68796
0.88	-0.63063
0.9	-0.51597
0.92	-0.37265
0.94	-0.40131
0.96	-0.74529
0.98	-0.71662
1	-0.63063
1.02	-0.60196
1.04	-0.37265
1.06	-0.4873
1.08	-0.40131
1.1	-0.40131
1.12	-0.4873
1.14	-0.71662
1.16	-0.71662
1.18	-0.77395
1.2	-0.51597
1.22	-0.54463
1.24	-0.74529
1.26	-0.65929
1.28	-0.51597
1.3	-0.74529
1.32	-0.65929
1.34	-0.22932
1.36	-0.5733
1.38	-0.42998
1.4	-0.42998
1.42	-0.65929
1.44	-0.77395
1.46	-0.68796
1.48	-0.51597
1.5	-0.88862
1.52	-0.85995
1.54	-0.74529
1.56	-0.54463
1.58	-0.4873
1.6	-0.63063
1.62	-0.5733
1.64	-0.5733
1.66	-0.42998
1.68	-0.34398
1.7	-0.45864
1.72	-0.54463
1.74	-0.71662
1.76	-0.60196
1.78	-0.51597
1.8	-0.63063
1.82	-0.31532
1.84	-0.51597
1.86	-0.91728
1.88	-0.85995
1.9	-0.80262
1.92	-0.5733
1.94	-0.5733
1.96	-0.45864
1.98	-0.20066
2	-0.25799
2.02	-0.68796
2.04	-0.77395
2.06	-0.40131
2.08	-0.34398
2.1	-0.28665
2.12	-0.42998
2.14	-0.74529
2.16	-0.80262
2.18	-0.83129
2.2	-0.97461
2.22	-0.71662
2.24	-0.77395
2.26	-0.88862
2.28	-0.68796
2.3	-0.68796
2.32	-0.60196
2.34	-0.60196
2.36	-0.77395
2.38	-1.00327
2.4	-0.80262
2.42	-0.91728
2.44	-0.85995
2.46	-2.00655
2.48	-13.6445
2.5	-21.8714
2.52	-16.941
2.54	-11.2653
2.56	-5.87632
2.58	-1.20393
2.6	1.37592
2.62	2.09254
2.64	0.68796
2.66	-2.26454
2.68	-2.69451
2.7	1.8059
2.72	8.08353
2.74	12.3546
2.76	15.6511
2.78	19.0336
2.8	21.8141
2.82	24.5372
2.84	27.2031
2.86	29.5536
2.88	31.8181
2.9	33.9394
2.92	36.2326
2.94	38.5544
2.96	40.5323
2.98	42.3955
3	44.7174
3.02	47.0393
3.04	48.8738
3.06	50.5937
3.08	52.3136
3.1	54.0622
3.12	55.8108
3.14	57.674
3.16	59.4799
3.18	61.3144
3.2	63.2063
3.22	64.9835
3.24	66.5028
3.26	68.194
3.28	70.2006
3.3	72.2071
3.32	73.9557
3.34	75.6183
3.36	77.2522
3.38	79.3161
3.4	81.3799
3.42	83.2145
3.44	85.2497
3.46	87.0843
3.48	88.9188
3.5	90.8394
3.52	92.8459
3.54	94.9385
3.56	97.0597
3.58	98.8369
3.6	100.929
3.62	102.965
3.64	105.115
3.66	107.379
3.68	109.214
3.7	111.364
3.72	113.571
3.74	115.348
3.76	117.211
3.78	119.476
3.8	121.54
3.82	123.775
3.84	125.811
3.86	127.875
3.88	130.139
3.9	132.146
3.92	134.324
3.94	136.531
3.96	138.853
3.98	140.831
4	142.866
4.02	144.586
4.04	146.679
4.06	148.915
4.08	151.093
4.1	153.272
4.12	155.307
4.14	157.6
4.16	159.377
4.18	160.725
4.2	161.871
4.22	163.591
4.24	165.827
4.26	167.862
4.28	169.639
4.3	171.531
4.32	173.653
4.34	175.888
4.36	178.21
4.38	180.217
4.4	181.994
4.42	184.058
4.44	186.036
4.46	187.956
4.48	189.676
4.5	191.196
4.52	192.657
4.54	193.747
4.56	194.951
4.58	196.011
4.6	197.215
4.62	198.677
4.64	199.967
4.66	201.142
4.68	202.49
4.7	203.894
4.72	205.041
4.74	206.388
4.76	207.363
4.78	208.624
4.8	209.713
4.82	210.401
4.84	211.433
4.86	212.465
4.88	213.21
4.9	214.357
4.92	215.589
4.94	216.793
4.96	217.911
4.98	219.402
5	220.463
5.02	221.265
5.04	222.268
5.06	223.759
5.08	225.049
5.1	226.138
5.12	227.256
5.14	228.431
5.16	229.062
5.18	229.578
5.2	230.696
5.22	231.298
5.24	231.384
5.26	232.158
5.28	232.932
5.3	233.591
5.32	234.451
5.34	235.483
5.36	236.429
5.38	237.404
5.4	238.55
5.42	239.496
5.44	241.073
5.46	242.019
5.48	243.223
5.5	244.684
5.52	246.032
5.54	247.551
5.56	249.128
5.58	250.36
5.6	251.335
5.62	252.309
5.64	253.571
5.66	254.947
5.68	256.351
5.7	257.498
5.72	258.472
5.74	259.418
5.76	260.221
5.78	260.88
5.8	261.425
5.82	262.199
5.84	263.03
5.86	264.033
5.88	264.893
5.9	265.725
5.92	266.527
5.94	267.072
5.96	267.674
5.98	268.505
6	269.336
6.02	270.454
6.04	271.572
6.06	272.146
6.08	272.919
6.1	273.923
6.12	274.811
6.14	275.299
6.16	275.729
6.18	276.646
6.2	277.277
6.22	277.764
6.24	277.907
6.26	278.452
6.28	279.082
6.3	279.312
6.32	279.627
6.34	280.028
6.36	280.258
6.38	280.43
6.4	280.831
6.42	280.946
6.44	281.261
6.46	281.605
6.48	281.834
6.5	282.35
6.52	282.752
6.54	283.038
6.56	283.239
6.58	283.497
6.6	283.898
6.62	284.557
6.64	285.36
6.66	285.962
6.68	286.306
6.7	287.109
6.72	287.94
6.74	288.743
6.76	289.173
6.78	289.316
6.8	289.86
6.82	290.634
6.84	291.38
6.86	292.268
6.88	293.042
6.9	293.931
6.92	294.82
6.94	295.851
6.96	296.568
6.98	296.912
7	297.543
7.02	298.116
7.04	299.177
7.06	300.008
7.08	300.553
7.1	301.269
7.12	302.014
7.14	302.846
7.16	303.849
7.18	304.451
7.2	304.824
7.22	305.512
7.24	306.372
7.26	307.231
7.28	307.948
7.3	308.493
7.32	309.353
7.34	309.668
7.36	310.184
7.38	311.073
7.4	311.761
7.42	312.334
7.44	312.821
7.46	313.538
7.48	314.398
7.5	315.114
7.52	315.688
7.54	316.175
7.56	316.576
7.58	317.35
7.6	317.895
7.62	318.611
7.64	319.213
7.66	319.959
7.68	320.532
7.7	321.105
7.72	321.535
7.74	322.051
7.76	322.309
7.78	322.653
7.8	323.198
7.82	323.657
7.84	324.23
7.86	324.545
7.88	324.774
7.9	325.262
7.92	326.208
7.94	326.838
7.96	327.24
7.98	327.727
8	328.444
8.02	329.074
8.04	329.504
8.06	330.192
8.08	331.138
8.1	331.654
8.12	332.227
8.14	332.858
8.16	333.288
8.18	333.976
8.2	335.094
8.22	335.696
8.24	336.212
8.26	336.814
8.28	337.473
8.3	338.362
8.32	338.878
8.34	339.652
8.36	340.426
8.38	341.113
8.4	341.658
8.42	341.916
8.44	342.805
8.46	343.693
8.48	344.353
8.5	344.811
8.52	345.499
8.54	346.245
8.56	346.818
8.58	347.735
8.6	348.48
8.62	349.054
8.64	349.598
8.66	350.143
8.68	350.43
8.7	351.118
8.72	351.777
8.74	352.35
8.76	352.751
8.78	353.267
8.8	353.812
8.82	354.299
8.84	354.586
8.86	355.131
8.88	355.847
8.9	356.449
8.92	357.109
8.94	357.539
8.96	357.997
8.98	358.255
9	358.742
9.02	359.459
9.04	359.516
9.06	359.746
9.08	360.147
9.1	360.462
9.12	360.864
9.14	361.294
9.16	361.724
9.18	361.609
9.2	362.211
9.22	362.526
9.24	362.842
9.26	363.272
9.28	363.759
9.3	364.074
9.32	364.246
9.34	364.762
9.36	365.307
9.38	365.593
9.4	365.823
9.42	365.88
9.44	366.138
9.46	366.339
9.48	366.511
9.5	366.826
9.52	367.199
9.54	366.797
9.56	366.855
9.58	367.084
9.6	367.027
9.62	367.285
9.64	367.629
9.66	367.887
9.68	368.374
9.7	368.489
9.72	368.546
9.74	368.661
9.76	368.804
9.78	369.263
9.8	369.607
9.82	369.807
9.84	369.692
9.86	369.807
9.88	370.151
9.9	370.524
9.92	370.839
9.94	370.839
9.96	371.326
9.98	371.728
10	371.928
10.02	372.072
10.04	372.473
10.06	372.616
10.08	372.616
10.1	372.817
10.12	372.989
10.14	373.562
10.16	374.05
10.18	374.05
10.2	374.48
10.22	374.652
10.24	374.68
10.26	375.282
10.28	375.626
10.3	375.884
10.32	376.343
10.34	376.859
10.36	377.26
10.38	377.432
10.4	377.862
10.42	378.034
10.44	378.321
10.46	378.923
10.48	379.095
10.5	379.324
10.52	379.439
10.54	379.668
10.56	379.983
10.58	380.127
10.6	380.643
10.62	380.901
10.64	380.872
10.66	381.216
10.68	381.646
10.7	381.646
10.72	381.76
10.74	382.248
10.76	382.334
10.78	382.592
10.8	383.05
10.82	383.079
10.84	383.194
10.86	383.423
10.88	383.423
10.9	383.968
10.92	384.025
10.94	384.312
10.96	384.627
10.98	385.028
11	385.258
11.02	385.544
11.04	385.774
11.06	385.974
11.08	386.261
11.1	386.605
11.12	386.834
11.14	387.035
11.16	387.235
11.18	387.522
11.2	387.493
11.22	387.665
11.24	387.923
11.26	387.952
11.28	388.325
11.3	388.841
11.32	388.898
11.34	388.697
11.36	388.898
11.38	389.242
11.4	389.529
11.42	389.5
11.44	389.844
11.46	390.073
11.48	390.331
11.5	390.331
11.52	390.589
11.54	390.819
11.56	390.905
11.58	391.277
11.6	391.392
11.62	391.535
11.64	391.851
11.66	392.252
11.68	392.338
11.7	392.854
11.72	393.026
11.74	393.198
11.76	393.226
11.78	393.599
11.8	393.886
11.82	393.771
11.84	393.943
11.86	394.373
11.88	394.344
11.9	394.488
11.92	395.004
11.94	395.061
11.96	395.262
11.98	395.663
12	396.294
12.02	396.437
12.04	396.724
12.06	397.068
12.08	397.068
12.1	397.584
12.12	398.243
12.14	398.644
12.16	399.361
12.18	399.561
12.2	399.733
12.22	400.106
12.24	400.593
12.26	400.995
12.28	401.396
12.3	402.084
12.32	402.113
12.34	402.399
12.36	402.686
12.38	403.259
12.4	403.833
12.42	404.119
12.44	404.692
12.46	405.18
12.48	405.524
12.5	405.61
12.52	405.667
12.54	405.581
12.56	405.294
12.58	405.008
12.6	405.065
12.62	405.008
12.64	405.208
12.66	405.38
12.68	405.466
12.7	405.81
12.72	406.011
12.74	405.925
12.76	405.982
12.78	406.154
12.8	406.527
12.82	406.928
12.84	406.9
12.86	406.756
12.88	407.272
12.9	407.616
12.92	407.788
12.94	408.276
12.96	408.62
12.98	408.935
13	409.451
13.02	409.795
13.04	410.11
13.06	410.425
13.08	410.941
13.1	411.543
13.12	411.687
13.14	412.002
13.16	412.031
13.18	412.145
13.2	412.719
13.22	413.177
13.24	412.977
13.26	413.063
13.28	413.435
13.3	413.55
13.32	413.751
13.34	413.665
13.36	413.636
13.38	413.98
13.4	413.808
13.42	413.837
13.44	413.722
13.46	413.607
13.48	413.579
13.5	413.177
13.52	412.346
13.54	411.744
13.56	410.454
13.58	408.878
13.6	407.444
13.62	405.581
13.64	404.262
13.66	403.087
13.68	402.027
13.7	401.339
13.72	400.622
13.74	399.991
13.76	399.303
13.78	399.16
13.8	398.673
13.82	398.443
13.84	398.358
13.86	398.415
13.88	398.73
13.9	399.103
13.92	399.332
13.94	399.762
13.96	400.278
13.98	400.737
14	400.88
14.02	400.966
14.04	401.052
14.06	400.823
14.08	400.765
14.1	400.364
14.12	400.106
14.14	399.733
14.16	399.303
14.18	399.017
14.2	398.415
14.22	398.243
14.24	398.071
14.26	397.985
14.28	397.985
14.3	398.128
14.32	398.272
14.34	398.386
14.36	398.816
14.38	398.701
14.4	398.386
14.42	398.272
14.44	398.673
14.46	398.902
14.48	398.959
14.5	398.787
14.52	398.529
14.54	398.73
14.56	398.587
14.58	398.816
14.6	398.959
14.62	399.275
14.64	399.361
14.66	399.131
14.68	399.275
14.7	399.647
14.72	400.049
14.74	400.278
14.76	400.335
14.78	400.45
14.8	400.45
14.82	400.307
14.84	400.593
14.86	400.651
14.88	400.507
14.9	400.421
14.92	400.651
14.94	400.88
14.96	401.052
14.98	401.081
15	401.31
15.02	401.339
15.04	401.339
15.06	401.711
15.08	401.797
15.1	401.855
15.12	402.055
15.14	402.17
15.16	402.457
15.18	402.514
15.2	402.6
15.22	402.657
15.24	402.6
15.26	402.686
15.28	402.371
15.3	401.941
15.32	401.883
15.34	401.511
15.36	400.995
15.38	400.593
15.4	400.106
15.42	399.848
15.44	399.619
15.46	398.931
15.48	398.816
15.5	398.587
15.52	397.928
15.54	397.956
15.56	397.784
15.58	397.354
15.6	397.297
15.62	397.383
15.64	397.211
15.66	397.211
15.68	397.24
15.7	397.154
15.72	397.154
15.74	397.297
15.76	397.526
15.78	397.87
15.8	397.928
15.82	398.157
15.84	398.272
15.86	398.587
15.88	399.217
15.9	399.447
15.92	399.647
15.94	400.249
15.96	401.023
15.98	401.195
16	401.683
16.02	402.313
16.04	402.973
16.06	403.288
16.08	403.947
16.1	404.176
16.12	404.664
16.14	405.409
16.16	405.868
16.18	406.326
16.2	406.441
16.22	406.842
16.24	407.358
16.26	407.53
16.28	407.76
16.3	408.104
16.32	408.362
16.34	408.648
16.36	408.763
16.38	408.648
16.4	408.849
16.42	408.906
16.44	409.021
16.46	409.222
16.48	409.394
16.5	409.422
16.52	409.394
16.54	409.222
16.56	409.279
16.58	409.279
16.6	409.308
16.62	409.537
16.64	409.422
16.66	409.222
16.68	409.422
16.7	409.594
16.72	409.623
16.74	409.566
16.76	409.623
16.78	409.68
16.8	409.652
16.82	409.938
16.84	409.938
16.86	409.938
16.88	410.081
16.9	410.11
16.92	410.339
16.94	410.454
16.96	410.282
16.98	410.253
17	410.827
17.02	411.027
17.04	410.913
17.06	410.884
17.08	411.171
17.1	411.343
17.12	411.486
17.14	411.715
17.16	411.887
17.18	411.887
17.2	411.601
17.22	411.887
17.24	412.145
17.26	411.859
17.28	411.887
17.3	412.174
17.32	412.346
17.34	412.26
17.36	412.432
17.38	411.973
17.4	412.088
17.42	412.145
17.44	411.973
17.46	412.117
17.48	411.916
17.5	411.715
17.52	411.773
17.54	411.859
17.56	411.715
17.58	411.973
17.6	411.744
17.62	411.343
17.64	411.4
17.66	411.486
17.68	411.515
17.7	411.343
17.72	411.113
17.74	411.027
17.76	411.056
17.78	410.655
17.8	410.339
17.82	410.196
17.84	410.167
17.86	410.196
17.88	409.967
17.9	410.024
17.92	409.824
17.94	409.365
17.96	409.308
17.98	408.992
18	408.763
18.02	408.734
18.04	408.562
18.06	408.39
18.08	408.333
18.1	408.39
18.12	408.276
18.14	408.161
18.16	408.075
18.18	408.132
18.2	407.989
18.22	407.989
18.24	407.788
18.26	407.903
18.28	407.989
18.3	408.304
18.32	408.591
18.34	408.849
18.36	408.878
18.38	408.734
18.4	408.935
18.42	409.222
18.44	409.48
18.46	409.279
18.48	409.422
18.5	409.909
18.52	409.709
18.54	409.909
18.56	410.081
18.58	410.225
18.6	410.339
18.62	410.54
18.64	410.626
18.66	410.741
18.68	410.941
18.7	411.171
18.72	411.027
18.74	411.113
18.76	411.285
18.78	411.199
18.8	411.257
18.82	411.085
18.84	411.314
18.86	411.572
18.88	411.515
18.9	411.601
18.92	411.515
18.94	411.658
18.96	411.543
18.98	411.457
19	411.83
19.02	411.515
19.04	411.658
19.06	411.887
19.08	412.059
19.1	412.346
19.12	412.747
19.14	412.805
19.16	412.833
19.18	413.063
19.2	413.12
19.22	413.177
19.24	413.149
19.26	413.235
19.28	413.378
19.3	413.55
19.32	413.521
19.34	413.435
19.36	413.378
19.38	413.378
19.4	413.521
19.42	413.607
19.44	413.321
19.46	413.005
19.48	412.891
19.5	412.547
19.52	412.317
19.54	411.973
19.56	411.572
19.58	411.199
19.6	410.97
19.62	410.655
19.64	410.425
19.66	410.024
19.68	409.881
19.7	409.766
19.72	409.594
19.74	409.279
19.76	409.566
19.78	409.365
19.8	408.935
19.82	408.677
19.84	408.706
19.86	408.648
19.88	408.362
19.9	408.419
19.92	408.505
19.94	408.476
19.96	408.362
19.98	408.362
20	408.276
20.02	408.247
20.04	408.247
20.06	408.161
20.08	408.132
20.1	408.046
20.12	408.018
20.14	408.161
20.16	408.018
20.18	407.559
20.2	407.616
20.22	407.76
20.24	407.702
20.26	407.358
20.28	407.33
20.3	407.158
20.32	407.272
20.34	407.158
20.36	407.444
20.38	407.387
20.4	407.387
20.42	407.702
20.44	407.788
20.46	407.645
20.48	407.817
20.5	407.702
20.52	407.53
20.54	407.817
20.56	408.018
20.58	408.018
20.6	408.161
20.62	408.19
20.64	408.362
20.66	408.591
20.68	408.333
20.7	408.476
20.72	408.419
20.74	408.591
20.76	408.964
20.78	409.078
20.8	409.336
20.82	409.365
20.84	409.365
20.86	409.336
20.88	409.394
20.9	409.48
20.92	409.652
20.94	409.795
20.96	409.909
20.98	409.738
21	409.68
21.02	410.11
21.04	410.339
21.06	410.139
21.08	410.053
21.1	410.024
21.12	409.566
21.14	409.05
21.16	409.136
21.18	409.107
21.2	408.906
21.22	408.505
21.24	408.018
21.26	407.645
21.28	407.358
21.3	407.272
21.32	406.928
21.34	406.556
21.36	406.298
21.38	406.212
21.4	406.068
21.42	405.753
21.44	405.61
21.46	405.495
21.48	405.266
21.5	405.18
21.52	404.893
21.54	404.922
21.56	404.893
21.58	404.692
21.6	404.836
21.62	405.036
21.64	405.008
21.66	405.036
21.68	405.036
21.7	405.036
21.72	405.151
21.74	404.95
21.76	405.008
21.78	404.979
21.8	404.836
21.82	405.122
21.84	405.094
21.86	404.979
21.88	404.836
21.9	404.75
21.92	404.606
21.94	404.52
21.96	404.463
21.98	404.463
22	404.32
22.02	404.434
22.04	404.578
22.06	404.492
22.08	404.75
22.1	404.721
22.12	404.606
22.14	404.492
22.16	404.864
22.18	404.95
22.2	405.036
22.22	404.893
22.24	404.606
22.26	404.807
22.28	405.094
22.3	405.237
22.32	405.151
22.34	405.065
22.36	405.008
22.38	404.922
22.4	404.807
22.42	405.008
22.44	404.836
22.46	404.721
22.48	404.922
22.5	404.979
22.52	405.036
22.54	404.578
22.56	404.205
22.58	403.919
22.6	403.976
22.62	403.403
22.64	402.887
22.66	402.829
22.68	402.715
22.7	402.141
22.72	401.998
22.74	401.539
22.76	401.081
22.78	400.708
22.8	400.622
22.82	400.421
22.84	399.59
22.86	399.332
22.88	399.303
22.9	399.303
22.92	399.103
22.94	399.189
22.96	398.988
22.98	398.644
23	398.615
23.02	398.501
23.04	398.214
23.06	398.1
23.08	398.214
23.1	398.186
23.12	398.157
23.14	398.443
23.16	398.615
23.18	398.272
23.2	398.3
23.22	398.587
23.24	398.587
23.26	398.787
23.28	398.759
23.3	398.931
23.32	398.845
23.34	399.189
23.36	399.504
23.38	399.475
23.4	399.59
23.42	399.762
23.44	399.905
23.46	400.049
23.48	400.02
23.5	400.249
23.52	400.45
23.54	400.823
23.56	401.052
23.58	401.31
23.6	401.511
23.62	401.797
23.64	401.797
23.66	401.826
23.68	402.113
23.7	402.457
23.72	402.657
23.74	402.629
23.76	402.715
23.78	402.629
23.8	403.259
23.82	403.374
23.84	403.403
23.86	403.804
23.88	403.947
23.9	404.291
23.92	404.205
23.94	404.406
23.96	404.463
23.98	404.664
24	404.893
24.02	404.979
24.04	405.065
24.06	405.151
24.08	405.352
24.1	405.925
24.12	406.154
24.14	405.925
24.16	405.81
24.18	405.925
24.2	405.782
24.22	406.126
24.24	406.24
24.26	406.412
24.28	406.556
24.3	406.756
24.32	406.871
24.34	406.556
24.36	406.699
24.38	406.613
24.4	406.584
24.42	406.699
24.44	406.957
24.46	407.186
24.48	407.358
24.5	407.33
24.52	407.158
24.54	407.215
24.56	407.387
24.58	407.215
24.6	407.215
24.62	407.444
24.64	407.731
24.66	407.788
24.68	407.903
24.7	407.588
24.72	407.645
24.74	407.788
24.76	407.645
24.78	407.76
24.8	408.075
24.82	407.932
24.84	407.731
24.86	407.874
24.88	408.075
24.9	408.161
24.92	408.218
24.94	408.362
24.96	408.276
24.98	407.989
25	407.903
25.02	408.132
25.04	408.075
25.06	407.96
25.08	408.247
25.1	408.333
25.12	408.419
25.14	408.362
25.16	408.39
25.18	408.247
25.2	408.075
25.22	408.362
25.24	408.39
25.26	408.276
25.28	407.96
25.3	407.874
25.32	408.104
25.34	408.247
25.36	408.276
25.38	407.96
25.4	407.874
25.42	407.817
25.44	407.53
25.46	407.186
25.48	407.043
25.5	407.158
25.52	407.358
25.54	407.301
25.56	407.186
25.58	406.871
25.6	406.785
25.62	406.527
25.64	406.269
25.66	406.24
25.68	406.355
25.7	405.896
25.72	405.81
25.74	405.61
25.76	405.208
25.78	405.18
25.8	405.208
25.82	404.979
25.84	405.008
25.86	405.094
25.88	404.922
25.9	404.52
25.92	404.262
25.94	404.291
25.96	404.205
25.98	403.861
26	403.718
26.02	403.46
26.04	403.431
26.06	403.661
26.08	403.689
26.1	403.661
26.12	403.575
26.14	403.403
26.16	403.116
26.18	403.03
26.2	403.173
26.22	403.173
26.24	403.288
26.26	403.059
26.28	403.202
26.3	402.915
26.32	402.887
26.34	402.858
26.36	402.915
26.38	402.944
26.4	403.317
26.42	403.145
26.44	402.973
26.46	403.288
26.48	403.517
26.5	403.833
26.52	403.747
26.54	403.689
26.56	403.919
26.58	403.833
26.6	403.661
26.62	403.976
26.64	404.091
26.66	404.348
26.68	404.52
26.7	404.635
26.72	404.864
26.74	404.864
26.76	405.38
26.78	405.266
26.8	405.237
26.82	405.438
26.84	405.581
26.86	406.011
26.88	405.925
26.9	405.868
26.92	405.839
26.94	405.954
26.96	406.097
26.98	406.04
27	406.269
27.02	406.269
27.04	405.839
27.06	405.581
27.08	405.724
27.1	405.696
27.12	405.438
27.14	405.266
27.16	405.094
27.18	404.95
27.2	404.893
27.22	404.95
27.24	404.893
27.26	404.549
27.28	404.463
27.3	404.062
27.32	403.747
27.34	403.861
27.36	403.517
27.38	403.403
27.4	403.489
27.42	403.231
27.44	403.145
27.46	403.317
27.48	403.403
27.5	403.575
27.52	403.689
27.54	403.632
27.56	403.603
27.58	403.632
27.6	403.546
27.62	403.632
27.64	403.489
27.66	403.46
27.68	403.689
27.7	404.062
27.72	403.976
27.74	403.718
27.76	403.546
27.78	403.575
27.8	403.661
27.82	403.632
27.84	403.259
27.86	402.887
27.88	402.887
27.9	403.001
27.92	402.485
27.94	402.256
27.96	402.285
27.98	402.17
28	401.998
28.02	401.683
28.04	401.797
28.06	401.711
28.08	401.453
28.1	401.052
28.12	400.823
28.14	400.794
28.16	400.593
28.18	400.249
28.2	400.163
28.22	400.192
28.24	399.733
28.26	399.303
28.28	399.189
28.3	399.217
28.32	399.045
28.34	398.988
28.36	398.501
28.38	398.529
28.4	398.701
28.42	398.501
28.44	398.329
28.46	398.214
28.48	398.071
28.5	397.985
28.52	397.956
28.54	398.1
28.56	398.071
28.58	397.899
28.6	397.67
28.62	397.526
28.64	397.526
28.66	397.326
28.68	397.526
28.7	397.584
28.72	397.584
28.74	397.412
28.76	397.297
28.78	397.068
28.8	397.068
28.82	397.039
28.84	396.953
28.86	396.695
28.88	396.781
28.9	396.896
28.92	396.724
28.94	396.781
28.96	396.953
28.98	397.01
29	396.867
29.02	396.58
29.04	396.437
29.06	396.609
29.08	397.182
29.1	397.125
29.12	397.154
29.14	397.297
29.16	397.297
29.18	397.469
29.2	397.555
29.22	397.526
29.24	397.756
29.26	397.87
29.28	397.899
29.3	398.1
29.32	398.3
29.34	398.529
29.36	398.587
29.38	398.558
29.4	398.501
29.42	398.501
29.44	398.673
29.46	398.931
29.48	399.246
29.5	399.447
29.52	399.389
29.54	399.275
29.56	399.389
29.58	399.475
29.6	399.705
29.62	400.106
29.64	400.364
29.66	400.393
29.68	400.421
29.7	400.823
29.72	400.651
29.74	400.335
29.76	400.651
29.78	400.851
29.8	400.679
29.82	400.507
29.84	400.421
29.86	400.192
29.88	400.106
29.9	399.934
29.92	399.905
29.94	399.619
29.96	399.676
29.98	399.791
30	399.533
30.02	399.16
30.04	398.959
30.06	398.988
30.08	398.759
30.1	398.873
30.12	398.558
30.14	398.272
30.16	398.529
30.18	398.415
30.2	397.899
30.22	397.842
30.24	397.67
30.26	397.469
30.28	397.641
30.3	397.641
30.32	397.555
30.34	397.44
30.36	397.211
30.38	397.154
30.4	397.383
30.42	397.096
30.44	397.01
30.46	397.096
30.48	397.068
30.5	396.924
30.52	396.752
30.54	396.437
30.56	396.609
30.58	396.58
30.6	396.666
30.62	396.666
30.64	396.466
30.66	396.666
30.68	396.752
30.7	396.781
30.72	396.838
30.74	396.638
30.76	396.265
30.78	396.208
30.8	396.494
30.82	396.666
30.84	396.179
30.86	396.208
30.88	396.236
30.9	396.552
30.92	396.322
30.94	396.007
30.96	396.351
30.98	396.466
31	396.466
31.02	396.523
31.04	396.523
31.06	396.523
31.08	396.609
31.1	396.437
31.12	396.208
31.14	396.093
31.16	396.609
31.18	396.695
31.2	396.81
31.22	396.724
31.24	396.695
31.26	396.867
31.28	397.326
31.3	397.412
31.32	397.584
31.34	397.67
31.36	397.555
31.38	397.498
31.4	397.498
31.42	397.784
31.44	398.042
31.46	397.899
31.48	397.956
31.5	398.1
31.52	398.186
31.54	398.3
31.56	398.329
31.58	398.071
31.6	398.1
31.62	398.501
31.64	398.243
31.66	398.128
31.68	398.358
31.7	398.358
31.72	398.243
31.74	398.358
31.76	398.558
31.78	398.529
31.8	398.701
31.82	398.759
31.84	398.759
31.86	398.644
31.88	398.587
31.9	398.615
31.92	398.329
31.94	398.443
31.96	398.157
31.98	398.186
32	398.415
32.02	398.272
32.04	398.1
32.06	397.842
32.08	397.956
32.1	397.87
32.12	397.612
32.14	397.383
32.16	397.44
32.18	397.354
32.2	397.154
32.22	396.953
32.24	397.154
32.26	396.752
32.28	396.408
32.3	396.294
32.32	396.036
32.34	395.921
32.36	396.036
32.38	396.15
32.4	395.864
32.42	395.606
32.44	395.692
32.46	395.749
32.48	395.462
32.5	395.434
32.52	395.434
32.54	395.29
32.56	395.032
32.58	394.86
32.6	394.66
32.62	394.66
32.64	394.774
32.66	394.545
32.68	394.287
32.7	394.201
32.72	394.402
32.74	394.316
32.76	393.914
32.78	393.742
32.8	393.284
32.82	393.312
32.84	393.312
32.86	393.226
32.88	393.198
32.9	393.198
32.92	393.255
32.94	393.026
32.96	392.968
32.98	392.796
33	392.882
33.02	392.653
33.04	392.768
33.06	392.739
33.08	392.453
33.1	392.252
33.12	392.309
33.14	392.711
33.16	392.596
33.18	392.08
33.2	391.965
33.22	392.051
33.24	391.965
33.26	391.793
33.28	391.535
33.3	391.335
33.32	391.077
33.34	390.819
33.36	390.876
33.38	390.733
33.4	390.417
33.42	390.36
33.44	390.102
33.46	390.045
33.48	390.102
33.5	390.274
33.52	390.303
33.54	390.159
33.56	389.959
33.58	389.643
33.6	389.529
33.62	389.557
33.64	389.701
33.66	389.5
33.68	389.471
33.7	389.529
33.72	389.385
33.74	389.127
33.76	389.041
33.78	389.013
33.8	388.955
33.82	389.156
33.84	389.357
33.86	389.328
33.88	389.185
33.9	388.984
33.92	389.185
33.94	389.5
33.96	389.242
33.98	389.07
34	389.242
34.02	389.299
34.04	389.529
34.06	389.758
34.08	389.815
34.1	389.586
34.12	389.729
34.14	389.758
34.16	389.615
34.18	389.701
34.2	390.073
34.22	390.475
34.24	390.36
34.26	390.36
34.28	390.647
34.3	390.675
34.32	390.962
34.34	391.22
34.36	391.478
34.38	391.564
34.4	391.65
34.42	391.793
34.44	391.851
34.46	392.08
34.48	392.309
34.5	392.596
34.52	392.739
34.54	392.625
34.56	392.825
34.58	392.854
34.6	392.768
34.62	392.911
34.64	392.968
34.66	393.198
34.68	393.14
34.7	393.398
34.72	393.628
34.74	393.714
34.76	393.714
34.78	393.943
34.8	393.857
34.82	394.058
34.84	394.344
34.86	394.058
34.88	394.115
34.9	394.373
34.92	394.43
34.94	394.746
34.96	394.545
34.98	394.029
35	394.115
35.02	394.316
35.04	394.516
35.06	394.029
35.08	394.058
35.1	394.201
35.12	394.086
35.14	394.058
35.16	394.029
35.18	394.201
35.2	394.172
35.22	393.972
35.24	393.972
35.26	393.886
35.28	393.857
35.3	393.828
35.32	393.972
35.34	393.943
35.36	393.685
35.38	393.914
35.4	394.058
35.42	393.886
35.44	393.771
35.46	393.714
35.48	393.57
35.5	393.542
35.52	393.398
35.54	393.312
35.56	392.94
35.58	392.625
35.6	392.539
35.62	392.481
35.64	392.596
35.66	392.51
35.68	392.109
35.7	392.137
35.72	391.965
35.74	392.051
35.76	391.879
35.78	391.736
35.8	391.449
35.82	391.306
35.84	391.191
35.86	391.306
35.88	391.421
35.9	391.191
35.92	390.991
35.94	390.876
35.96	390.847
35.98	390.647
36	390.704
36.02	391.048
36.04	391.22
36.06	390.933
36.08	390.79
36.1	390.847
36.12	391.134
36.14	391.277
36.16	391.593
36.18	391.535
36.2	391.707
36.22	391.593
36.24	391.478
36.26	391.621
36.28	391.908
36.3	391.908
36.32	391.822
36.34	391.851
36.36	392.223
36.38	392.338
36.4	392.567
36.42	392.796
36.44	392.911
36.46	392.968
36.48	392.94
36.5	393.169
36.52	393.255
36.54	393.054
36.56	393.198
36.58	393.226
36.6	393.112
36.62	393.284
36.64	393.398
36.66	393.427
36.68	393.484
36.7	393.312
36.72	393.112
36.74	393.198
36.76	393.37
36.78	393.456
36.8	393.312
36.82	393.341
36.84	393.37
36.86	393.112
36.88	393.054
36.9	393.255
36.92	393.026
36.94	393.255
36.96	393.341
36.98	393.255
37	393.226
37.02	393.456
37.04	393.226
37.06	392.997
37.08	392.911
37.1	393.026
37.12	392.882
37.14	392.997
37.16	393.14
37.18	393.312
37.2	393.37
37.22	393.226
37.24	393.083
37.26	393.169
37.28	393.427
37.3	393.513
37.32	393.742
37.34	393.427
37.36	393.628
37.38	393.886
37.4	393.542
37.42	393.857
37.44	394.344
37.46	394.402
37.48	394.459
37.5	394.488
37.52	394.459
37.54	395.004
37.56	395.09
37.58	394.86
37.6	395.032
37.62	395.319
37.64	395.548
37.66	395.548
37.68	395.606
37.7	395.606
37.72	395.405
37.74	395.548
37.76	395.72
37.78	395.434
37.8	395.434
37.82	395.778
37.84	395.921
37.86	396.064
37.88	396.179
37.9	396.036
37.92	396.007
37.94	396.036
37.96	396.093
37.98	395.978
38	396.036
38.02	395.921
38.04	396.093
38.06	396.236
38.08	396.093
38.1	396.15
38.12	395.864
38.14	396.007
38.16	396.064
38.18	395.892
38.2	395.921
38.22	396.007
38.24	395.892
38.26	395.749
38.28	395.778
38.3	395.634
38.32	395.405
38.34	395.52
38.36	395.835
38.38	395.692
38.4	395.491
38.42	395.434
38.44	395.434
38.46	395.462
38.48	395.749
38.5	395.577
38.52	395.692
38.54	395.892
38.56	396.15
38.58	396.179
38.6	396.208
38.62	396.437
38.64	396.351
38.66	396.466
38.68	396.838
38.7	397.039
38.72	397.154
38.74	397.068
38.76	397.039
38.78	397.526
38.8	397.756
38.82	397.67
38.84	397.44
38.86	397.526
38.88	397.641
38.9	397.612
38.92	397.813
38.94	397.584
38.96	397.727
38.98	398.157
39	397.842
39.02	397.813
39.04	397.813
39.06	397.784
39.08	397.842
39.1	397.612
39.12	397.526
39.14	397.555
39.16	397.67
39.18	398.071
39.2	397.928
39.22	397.928
39.24	398.014
39.26	398.186
39.28	398.042
39.3	397.956
39.32	397.899
39.34	397.842
39.36	397.641
39.38	397.612
39.4	397.727
39.42	397.67
39.44	397.67
39.46	397.756
39.48	397.727
39.5	397.383
39.52	397.326
39.54	397.268
39.56	396.924
39.58	396.752
39.6	396.982
39.62	396.867
39.64	396.552
39.66	396.666
39.68	396.322
39.7	396.007
39.72	395.921
39.74	395.749
39.76	395.606
39.78	395.348
39.8	395.176
39.82	395.061
39.84	395.032
39.86	394.889
39.88	394.889
39.9	394.774
39.92	394.516
39.94	394.459
39.96	394.602
39.98	394.316
[truncated: 501 more rows]

[truncated: 3 more sheets: Supplementary Figure 13, Supplementary Figure 15, Sheet13]
